# Supplementary material for: The Salinity Responsive Mechanism of a Hydroxyproline-Tolerant Mutant of Peanut Based on Digital Gene Expression Profiling Analysis
Source: PLoS One. 2016 Sep 23;11(9):e0162556. doi: 10.1371/journal.pone.0162556 (PMC5035014; doi:10.1371/journal.pone.0162556)
Supplement: S2 File — (XLS) [file pone.0162556.s004.xls]

Genes	Gene Length	NR GI	NR ID	NR Score	NR Evalue	NR Description	NT GI	NT ID	NT Score	NT Evalue	NT Description	KO ID	KO Name	KO Description	Http Link	Swissprot ID	Swissprot Score	Swissprot Evalue	Swissprot Description	PFAM ID	PFAM description	Gene Ontology Biological Pathway	BP Description	Gene Ontology Molecular Function	MF Description	Gene Ontology Cellular Component	CC Description	KOG ID	KOG Description
c22022_g1	494	315468031	BAJ49867.1	478	1.05E-54	acyltransferase [Lupinus angustifolius]	--	--	--	--	--	--	--	--	--	Q8GT20	158	1.55E-11	Benzyl alcohol O-benzoyltransferase OS=Nicotiana tabacum GN=HSR201 PE=1 SV=1	PF02458	Transferase family	--	--	GO:0016747//GO:0016746	transferase activity, transferring acyl groups other than amino-acyl groups//transferase activity, transferring acyl groups	--	--	--	--
c25659_g3	387	--	--	--	--	--	--	--	--	--	--	--	--	--	--	--	--	--	--	--	--	--	--	--	--	--	--	--	--
c44866_g1	2535	356526673	XP_003531941.1	2600	0	PREDICTED: CTP synthase-like isoform X1 [Glycine max]	356526672	XM_003531893.1	1135	0	PREDICTED: Glycine max CTP synthase-like (LOC100819563), mRNA	K01937	E6.3.4.2, pyrG	CTP synthase	http://www.genome.jp/dbget-bin/www_bget?ko:K01937	Q54V77	1581	0	CTP synthase OS=Dictyostelium discoideum GN=ctps PE=3 SV=1	PF07722//PF06418	Peptidase C26//CTP synthase N-terminus	GO:0006206//GO:0006541//GO:0006221	pyrimidine nucleobase metabolic process//glutamine metabolic process//pyrimidine nucleotide biosynthetic process	GO:0003883//GO:0016787	CTP synthase activity//hydrolase activity	--	--	KOG2387	CTP synthase (UTP-ammonia lyase)
c34436_g1	679	593793599	XP_007159838.1	292	1.02E-28	hypothetical protein PHAVU_002G271900g [Phaseolus vulgaris] >gi|561033253|gb|ESW31832.1| hypothetical protein PHAVU_002G271900g [Phaseolus vulgaris]	--	--	--	--	--	--	--	--	--	--	--	--	--	--	--	--	--	--	--	--	--	--	--
c35384_g1	1025	388516445	AFK46284.1	1027	6.11E-137	unknown [Lotus japonicus]	--	--	--	--	--	--	--	--	--	--	--	--	--	--	--	--	--	--	--	--	--	--	--
c24561_g1	632	593268530	XP_007136442.1	228	4.85E-21	hypothetical protein PHAVU_009G045700g [Phaseolus vulgaris] >gi|561009529|gb|ESW08436.1| hypothetical protein PHAVU_009G045700g [Phaseolus vulgaris]	111153775	CT868739.5	40	8.24E-10	M.truncatula DNA sequence from clone MTH2-5K22 on chromosome 3, complete sequence	--	--	--	--	--	--	--	--	--	--	--	--	--	--	--	--	--	--
c43078_g2	2444	502152287	XP_004508855.1	2234	0	PREDICTED: U-box domain-containing protein 19-like [Cicer arietinum]	--	--	--	--	--	--	--	--	--	O80742	1045	1.33E-128	U-box domain-containing protein 19 OS=Arabidopsis thaliana GN=PUB19 PE=2 SV=1	PF08702//PF04564//PF00514//PF04211	Fibrinogen alpha/beta chain family//U-box domain//Armadillo/beta-catenin-like repeat//Tetrahydromethanopterin S-methyltransferase, subunit C	GO:0015948//GO:0030168//GO:0016567//GO:0007165//GO:0051258//GO:0046656	methanogenesis//platelet activation//protein ubiquitination//signal transduction//protein polymerization//folic acid biosynthetic process	GO:0005102//GO:0030269//GO:0004842//GO:0030674//GO:0005515	receptor binding//tetrahydromethanopterin S-methyltransferase activity//ubiquitin-protein transferase activity//protein binding, bridging//protein binding	GO:0000151//GO:0005577//GO:0016021	ubiquitin ligase complex//fibrinogen complex//integral component of membrane	KOG4642	Chaperone-dependent E3 ubiquitin protein ligase (contains TPR repeats)
c36521_g1	999	--	--	--	--	--	146217484	EF219151.1	95	3.54E-40	Amphicarpaea edgeworthii clone AMe5 microsatellite sequence	--	--	--	--	--	--	--	--	PF04810	Sec23/Sec24 zinc finger	GO:0006886//GO:0006888	intracellular protein transport//ER to Golgi vesicle-mediated transport	GO:0008270	zinc ion binding	GO:0030127	COPII vesicle coat	--	--
c32599_g1	730	312599845	ADQ91848.1	732	1.02E-94	late embryogenesis abundant protein group 9 protein [Arachis hypogaea]	312599844	HM543592.1	529	0	Arachis hypogaea cultivar Luhua 14 late embryogenesis abundant protein group 9 protein (LEA9-1) mRNA, complete cds	--	--	--	--	--	--	--	--	PF05502	Dynactin p62 family	--	--	--	--	GO:0005869	dynactin complex	--	--
c12933_g1	839	351726956	NP_001237144.1	336	5.28E-36	uncharacterized protein LOC100305819 precursor [Glycine max] >gi|255626695|gb|ACU13692.1| unknown [Glycine max]	445069045	KC147715.1	67	1.09E-24	Gossypium hirsutum GA-stimulated transcript-like protein 1 (GASL1) mRNA, complete cds	--	--	--	--	Q93X17	292	5.33E-31	Snakin-2 OS=Solanum tuberosum GN=SN2 PE=1 SV=1	--	--	--	--	--	--	--	--	--	--
c25659_g2	488	--	--	--	--	--	--	--	--	--	--	--	--	--	--	--	--	--	--	PF05399	Ectropic viral integration site 2A protein (EVI2A)	--	--	--	--	GO:0016021	integral component of membrane	--	--
c39293_g5	1082	356543506	XP_003540201.1	1064	2.80E-141	PREDICTED: probable xyloglucan endotransglucosylase/hydrolase protein 32-like isoform X1 [Glycine max]	356543505	XM_003540153.1	432	0	PREDICTED: Glycine max probable xyloglucan endotransglucosylase/hydrolase protein 32-like (LOC100786503), mRNA	K08235	E2.4.1.207	xyloglucan:xyloglucosyl transferase	http://www.genome.jp/dbget-bin/www_bget?ko:K08235	P93046	931	5.91E-123	Probable xyloglucan endotransglucosylase/hydrolase protein 31 OS=Arabidopsis thaliana GN=XTH31 PE=2 SV=2	PF06955//PF00722	Xyloglucan endo-transglycosylase (XET) C-terminus//Glycosyl hydrolases family 16	GO:0006073//GO:0005975	cellular glucan metabolic process//carbohydrate metabolic process	GO:0016762//GO:0004553	xyloglucan:xyloglucosyl transferase activity//hydrolase activity, hydrolyzing O-glycosyl compounds	GO:0005618//GO:0048046	cell wall//apoplast	--	--
c16239_g1	577	--	--	--	--	--	--	--	--	--	--	--	--	--	--	--	--	--	--	--	--	--	--	--	--	--	--	--	--
c28163_g1	851	571470537	XP_003531110.2	1012	1.74E-135	PREDICTED: 1-Cys peroxiredoxin-like [Glycine max]	356512222	XM_003524772.1	322	1.94E-166	PREDICTED: Glycine max 1-Cys peroxiredoxin-like (LOC100803663), mRNA	K11188	PRDX6	peroxiredoxin 6, 1-Cys peroxiredoxin	http://www.genome.jp/dbget-bin/www_bget?ko:K11188	Q6E2Z6	992	1.70E-134	1-Cys peroxiredoxin OS=Medicago truncatula PE=2 SV=1	PF10417//PF00578//PF08534	C-terminal domain of 1-Cys peroxiredoxin//AhpC/TSA family//Redoxin	GO:0055114	oxidation-reduction process	GO:0016209//GO:0051920//GO:0016491	antioxidant activity//peroxiredoxin activity//oxidoreductase activity	--	--	KOG0852	Alkyl hydroperoxide reductase, thiol specific antioxidant and related enzymes
c38807_g1	3182	502112702	XP_004494416.1	2182	0	PREDICTED: DNA mismatch repair protein MSH6-like [Cicer arietinum]	502112701	XM_004494359.1	815	0	PREDICTED: Cicer arietinum DNA mismatch repair protein MSH6-like (LOC101498481), mRNA	K08737	MSH6	DNA mismatch repair protein MSH6	http://www.genome.jp/dbget-bin/www_bget?ko:K08737	O04716	1767	0	DNA mismatch repair protein MSH6 OS=Arabidopsis thaliana GN=MSH6 PE=1 SV=2	PF00488//PF12906//PF07425//PF05190//PF13639//PF05192	MutS domain V//RING-variant domain//Pardaxin//MutS family domain IV//Ring finger domain//MutS domain III	GO:0006298	mismatch repair	GO:0005515//GO:0008270//GO:0030983//GO:0005524	protein binding//zinc ion binding//mismatched DNA binding//ATP binding	GO:0005576	extracellular region	KOG0217	Mismatch repair ATPase MSH6 (MutS family)
c13583_g1	1208	356537521	XP_003537275.1	1390	0	PREDICTED: peroxidase 21 [Glycine max]	--	--	--	--	--	K00430	E1.11.1.7	peroxidase	http://www.genome.jp/dbget-bin/www_bget?ko:K00430	Q42580	1193	2.65E-161	Peroxidase 21 OS=Arabidopsis thaliana GN=PER21 PE=1 SV=1	PF00141	Peroxidase	GO:0006804//GO:0055114//GO:0006979	peroxidase reaction//oxidation-reduction process//response to oxidative stress	GO:0004601//GO:0020037	peroxidase activity//heme binding	--	--	--	--
c7544_g1	413	356497357	XP_003517527.1	127	1.86E-13	PREDICTED: F-box protein At1g70590-like [Glycine max]	--	--	--	--	--	--	--	--	--	Q94C27	106	2.93E-11	F-box protein At1g70590 OS=Arabidopsis thaliana GN=At1g70590 PE=2 SV=1	--	--	--	--	--	--	--	--	--	--
c41481_g1	2443	657404156	KEH42928.1	2345	0	subtilisin-like serine protease [Medicago truncatula]	--	--	--	--	--	--	--	--	--	O65351	1222	9.95E-154	Subtilisin-like protease OS=Arabidopsis thaliana GN=ARA12 PE=1 SV=1	PF05922//PF00082	Peptidase inhibitor I9//Subtilase family	GO:0043086//GO:0006508	negative regulation of catalytic activity//proteolysis	GO:0004252//GO:0042802	serine-type endopeptidase activity//identical protein binding	--	--	--	--
c7465_g1	803	684194203	AIN56735.1	611	1.31E-76	pseudo-hevein, partial [Dipteryx odorata]	53830012	AY725195.1	338	2.33E-175	Arachis hypogaea clone Gsi76 PR protein 4A mRNA, partial cds	--	--	--	--	P09761	521	7.05E-64	Wound-induced protein WIN1 OS=Solanum tuberosum GN=WIN1 PE=2 SV=1	PF00967	Barwin family	GO:0050832//GO:0042742	defense response to fungus//defense response to bacterium	--	--	--	--	--	--
c36329_g1	2009	470136207	XP_004303888.1	1718	0	PREDICTED: 4-hydroxyphenylpyruvate dioxygenase-like [Fragaria vesca subsp. vesca]	351721016	NM_001248219.1	490	0	Glycine max 4-hydroxyphenylpyruvate dioxygenase (LOC100101901), mRNA >gi|148616205|gb|EF608178.1| Glycine max 4-hydroxyphenylpyruvate dioxygenase mRNA, complete cds	K00457	HPD, hppD	4-hydroxyphenylpyruvate dioxygenase	http://www.genome.jp/dbget-bin/www_bget?ko:K00457	O23920	1677	0	4-hydroxyphenylpyruvate dioxygenase OS=Daucus carota PE=2 SV=1	--	--	--	--	--	--	--	--	KOG0638	4-hydroxyphenylpyruvate dioxygenase
c1507_g1	624	56267931	AAV85438.1	271	1.97E-27	putative defensin 2.1 precursor [Medicago sativa]	--	--	--	--	--	--	--	--	--	P18646	261	1.67E-27	Defensin-like protein OS=Vigna unguiculata PE=3 SV=1	PF00304//PF07127//PF00537	Gamma-thionin family//Late nodulin protein//Scorpion toxin-like domain	GO:0006810//GO:0009878//GO:0006952	transport//nodule morphogenesis//defense response	GO:0008200//GO:0046872	ion channel inhibitor activity//metal ion binding	GO:0005576	extracellular region	--	--
c41006_g1	2075	502129360	XP_004500274.1	2193	0	PREDICTED: alternative NAD(P)H dehydrogenase 1, mitochondrial-like [Cicer arietinum]	502129359	XM_004500217.1	746	0	PREDICTED: Cicer arietinum alternative NAD(P)H dehydrogenase 1, mitochondrial-like (LOC101503077), mRNA	K17871	ndh1	NADH:ubiquinone reductase (non-electrogenic)	http://www.genome.jp/dbget-bin/www_bget?ko:K17871	M0ZYF3	1975	0	Internal alternative NAD(P)H-ubiquinone oxidoreductase A1, mitochondrial OS=Solanum tuberosum GN=NDA1 PE=3 SV=1	PF02059//PF07992//PF00070	Interleukin-3//Pyridine nucleotide-disulphide oxidoreductase//Pyridine nucleotide-disulphide oxidoreductase	GO:0055114//GO:0008283//GO:0040007//GO:0006955//GO:0007165	oxidation-reduction process//cell proliferation//growth//immune response//signal transduction	GO:0005135//GO:0008083//GO:0050660//GO:0016491	interleukin-3 receptor binding//growth factor activity//flavin adenine dinucleotide binding//oxidoreductase activity	GO:0005894//GO:0005576	interleukin-3 receptor complex//extracellular region	KOG2495	NADH-dehydrogenase (ubiquinone)
c40448_g1	2546	356523525	XP_003530388.1	2742	0	PREDICTED: endoglucanase 6-like [Glycine max]	356513286	XM_003525297.1	1149	0	PREDICTED: Glycine max endo-1,4-beta-glucanase (cel8), mRNA	--	--	--	--	Q42059	2481	0	Endoglucanase 6 OS=Arabidopsis thaliana GN=At1g64390 PE=2 SV=2	PF09478//PF00759	Carbohydrate binding domain CBM49//Glycosyl hydrolase family 9	GO:0005975	carbohydrate metabolic process	GO:0004553//GO:0030246	hydrolase activity, hydrolyzing O-glycosyl compounds//carbohydrate binding	--	--	--	--
c38875_g1	1749	351727585	NP_001236142.1	1072	1.57E-138	transcriptional factor NAC11 [Glycine max] >gi|184097798|gb|ACC66315.1| transcriptional factor NAC11 [Glycine max]	502107034	XM_004493079.1	276	1.52E-140	PREDICTED: Cicer arietinum NAC transcription factor 25-like (LOC101499961), mRNA	--	--	--	--	Q8GY42	656	1.68E-78	NAC transcription factor 25 OS=Arabidopsis thaliana GN=NAC025 PE=2 SV=1	PF02365//PF02402	No apical meristem (NAM) protein//Lysis protein	GO:0006355//GO:0009405//GO:0019835	regulation of transcription, DNA-templated//pathogenesis//cytolysis	GO:0003677	DNA binding	GO:0019867	outer membrane	--	--
c31763_g1	512	--	--	--	--	--	--	--	--	--	--	--	--	--	--	--	--	--	--	--	--	--	--	--	--	--	--	--	--
c40119_g2	1674	209171097	ACI42833.1	1731	0	NAC-like transcription factor [Arachis hypogaea]	306489778	HM776131.1	1479	0	Arachis hypogaea cultivar Luhua 14 NAC transcription factor (NAC4) mRNA, complete cds	--	--	--	--	Q93VY3	899	3.08E-115	NAC domain-containing protein 72 OS=Arabidopsis thaliana GN=NAC072 PE=2 SV=1	PF02365	No apical meristem (NAM) protein	GO:0006355	regulation of transcription, DNA-templated	GO:0003677	DNA binding	--	--	--	--
c37489_g1	2495	593634030	XP_007143060.1	1981	0	hypothetical protein PHAVU_007G040400g [Phaseolus vulgaris] >gi|561016250|gb|ESW15054.1| hypothetical protein PHAVU_007G040400g [Phaseolus vulgaris]	356574279	XM_003555229.1	192	1.08E-93	PREDICTED: Glycine max receptor protein kinase-like protein At4g34220-like (LOC100808248), mRNA	--	--	--	--	Q94C77	1411	0	Receptor protein kinase-like protein At4g34220 OS=Arabidopsis thaliana GN=At4g34220 PE=2 SV=1	PF00069//PF00560//PF02480//PF07714	Protein kinase domain//Leucine Rich Repeat//Alphaherpesvirus glycoprotein E//Protein tyrosine kinase	GO:0006468	protein phosphorylation	GO:0004672//GO:0005515//GO:0005524	protein kinase activity//protein binding//ATP binding	GO:0016020	membrane	--	--
c3279_g1	1246	--	--	--	--	--	--	--	--	--	--	--	--	--	--	--	--	--	--	--	--	--	--	--	--	--	--	--	--
c20731_g1	975	388497000	AFK36566.1	963	1.01E-125	unknown [Lotus japonicus]	--	--	--	--	--	K01183	E3.2.1.14	chitinase	http://www.genome.jp/dbget-bin/www_bget?ko:K01183	Q91XA9	376	2.28E-39	Acidic mammalian chitinase OS=Mus musculus GN=Chia PE=1 SV=2	PF00704	Glycosyl hydrolases family 18	GO:0005975	carbohydrate metabolic process	GO:0004553	hydrolase activity, hydrolyzing O-glycosyl compounds	--	--	KOG2806	Chitinase
c32980_g1	1025	574139409	CCW28814.1	1162	3.57E-157	seed maturation protein [Arachis hypogaea]	312599832	HM543586.1	658	0	Arachis hypogaea cultivar Luhua 14 late embryogenesis abundant protein group 5 protein (LEA5-1) mRNA, complete cds	--	--	--	--	P09444	737	2.85E-94	Late embryogenesis abundant protein D-34 OS=Gossypium hirsutum PE=4 SV=1	--	--	--	--	--	--	--	--	--	--
c33038_g1	1156	--	--	--	--	--	--	--	--	--	--	--	--	--	--	--	--	--	--	--	--	--	--	--	--	--	--	--	--
c30692_g1	1457	502152710	XP_004509055.1	474	3.91E-53	PREDICTED: ocs element-binding factor 1-like [Cicer arietinum]	--	--	--	--	--	--	--	--	--	Q9FGX2	150	4.21E-10	Basic leucine zipper 1 OS=Arabidopsis thaliana GN=BZIP1 PE=1 SV=1	PF03131//PF07716//PF01496//PF09726//PF00170	bZIP Maf transcription factor//Basic region leucine zipper//V-type ATPase 116kDa subunit family//Transmembrane protein//bZIP transcription factor	GO:0006355//GO:0015991//GO:0015992	regulation of transcription, DNA-templated//ATP hydrolysis coupled proton transport//proton transport	GO:0003677//GO:0043565//GO:0003700//GO:0015078	DNA binding//sequence-specific DNA binding//sequence-specific DNA binding transcription factor activity//hydrogen ion transmembrane transporter activity	GO:0016021//GO:0005667//GO:0005634//GO:0033179	integral component of membrane//transcription factor complex//nucleus//proton-transporting V-type ATPase, V0 domain	--	--
c33086_g1	1134	645239707	XP_008226256.1	964	4.28E-127	PREDICTED: probable glutathione S-transferase parC [Prunus mume]	--	--	--	--	--	K00799	GST, gst	glutathione S-transferase	http://www.genome.jp/dbget-bin/www_bget?ko:K00799	P25317	771	1.30E-99	Probable glutathione S-transferase parA OS=Nicotiana tabacum GN=PARA PE=2 SV=1	PF13417//PF02798//PF01635//PF13409	Glutathione S-transferase, N-terminal domain//Glutathione S-transferase, N-terminal domain//Coronavirus M matrix/glycoprotein//Glutathione S-transferase, N-terminal domain	GO:0019058	viral life cycle	GO:0005515	protein binding	--	--	KOG0406	Glutathione S-transferase
c38835_g1	1593	356549665	XP_003543212.1	1829	0	PREDICTED: epidermis-specific secreted glycoprotein EP1-like [Glycine max]	356549664	XM_003543164.1	496	0	PREDICTED: Glycine max epidermis-specific secreted glycoprotein EP1-like (LOC100804561), mRNA	--	--	--	--	Q39688	993	2.36E-128	Epidermis-specific secreted glycoprotein EP1 OS=Daucus carota GN=EP1 PE=1 SV=1	--	--	--	--	--	--	--	--	--	--
c60380_g1	1302	388508760	AFK42446.1	1046	3.81E-138	unknown [Lotus japonicus]	388508759	BT142652.1	445	0	Lotus japonicus clone JCVI-FLLj-18M24 unknown mRNA	K03386	E1.11.1.15, PRDX, ahpC	peroxiredoxin (alkyl hydroperoxide reductase subunit C)	http://www.genome.jp/dbget-bin/www_bget?ko:K03386	Q9C5R8	996	8.20E-132	2-Cys peroxiredoxin BAS1-like, chloroplastic OS=Arabidopsis thaliana GN=At5g06290 PE=2 SV=3	PF10417//PF00578//PF08534	C-terminal domain of 1-Cys peroxiredoxin//AhpC/TSA family//Redoxin	GO:0055114	oxidation-reduction process	GO:0016491//GO:0051920//GO:0016209	oxidoreductase activity//peroxiredoxin activity//antioxidant activity	--	--	KOG0852	Alkyl hydroperoxide reductase, thiol specific antioxidant and related enzymes
c35574_g1	722	357499799	XP_003620188.1	921	5.12E-123	Miraculin [Medicago truncatula] >gi|355495203|gb|AES76406.1| Lipid transfer protein [Medicago truncatula]	--	--	--	--	--	--	--	--	--	P13087	397	1.95E-45	Miraculin OS=Synsepalum dulcificum PE=1 SV=3	PF00197	Trypsin and protease inhibitor	GO:0010951	negative regulation of endopeptidase activity	GO:0004866	endopeptidase inhibitor activity	--	--	--	--
c43253_g1	1794	502108889	XP_004493512.1	926	0	PREDICTED: probable galactinol--sucrose galactosyltransferase 2-like [Cicer arietinum]	356504796	XM_003521133.1	343	8.85E-178	PREDICTED: Glycine max probable galactinol--sucrose galactosyltransferase 2-like (LOC100807861), mRNA	K06617	E2.4.1.82	raffinose synthase	http://www.genome.jp/dbget-bin/www_bget?ko:K06617	Q94A08	903	6.43E-170	Probable galactinol--sucrose galactosyltransferase 2 OS=Arabidopsis thaliana GN=RFS2 PE=2 SV=2	--	--	--	--	--	--	--	--	--	--
c34894_g1	861	356500401	XP_003519020.1	552	8.45E-67	PREDICTED: universal stress protein A-like protein-like [Glycine max]	--	--	--	--	--	--	--	--	--	Q8LGG8	148	2.75E-10	Universal stress protein A-like protein OS=Arabidopsis thaliana GN=At3g01520 PE=1 SV=2	PF05834//PF00582	Lycopene cyclase protein//Universal stress protein family	GO:0006950//GO:0016117	response to stress//carotenoid biosynthetic process	GO:0016705	oxidoreductase activity, acting on paired donors, with incorporation or reduction of molecular oxygen	--	--	--	--
c35883_g1	1611	268527773	ACZ06072.1	1915	0	microsomal omega-6 fatty acid desaturase [Arachis hypogaea]	268527772	FJ768732.1	1459	0	Arachis hypogaea microsomal omega-6 fatty acid desaturase (fad2) mRNA, complete cds	K10256	FAD2	omega-6 fatty acid desaturase (delta-12 desaturase)	http://www.genome.jp/dbget-bin/www_bget?ko:K10256	P48631	1700	0	Omega-6 fatty acid desaturase, endoplasmic reticulum isozyme 2 OS=Glycine max GN=FAD2-2 PE=2 SV=1	PF01363//PF00790//PF11960//PF00487	FYVE zinc finger//VHS domain//Domain of unknown function (DUF3474)//Fatty acid desaturase	GO:0006886//GO:0006629//GO:0055114	intracellular protein transport//lipid metabolic process//oxidation-reduction process	GO:0046872//GO:0016717	metal ion binding//oxidoreductase activity, acting on paired donors, with oxidation of a pair of donors resulting in the reduction of molecular oxygen to two molecules of water	--	--	--	--
c36641_g2	414	--	--	--	--	--	--	--	--	--	--	--	--	--	--	--	--	--	--	--	--	--	--	--	--	--	--	--	--
c20792_g1	790	502162716	XP_004512593.1	276	6.03E-27	PREDICTED: fibroin heavy chain-like isoform X2 [Cicer arietinum]	356530964	XM_003534001.1	238	8.91E-120	PREDICTED: Glycine max uncharacterized protein LOC100807124 (LOC100807124), mRNA	--	--	--	--	--	--	--	--	--	--	--	--	--	--	--	--	--	--
c35328_g1	1877	356542742	XP_003539824.1	1596	0	PREDICTED: uncharacterized protein LOC100802243 isoform X1 [Glycine max]	356531662	XM_003534348.1	669	0	PREDICTED: Glycine max uncharacterized protein LOC100811760 (LOC100811760), mRNA	--	--	--	--	--	--	--	--	PF03171	2OG-Fe(II) oxygenase superfamily	GO:0055114	oxidation-reduction process	GO:0016706//GO:0016491	oxidoreductase activity, acting on paired donors, with incorporation or reduction of molecular oxygen, 2-oxoglutarate as one donor, and incorporation of one atom each of oxygen into both donors//oxidoreductase activity	--	--	--	--
c32062_g2	838	75146882	Q84KK5.1	365	2.15E-37	RecName: Full=Isoflavone 7-O-methyltransferase; AltName: Full=Daidzein 7-O-methyltransferase [Glycyrrhiza echinata] >gi|28804594|dbj|BAC58012.1| S-adenosyl-L-methionine: daidzein 7-0-methyltransferase [Glycyrrhiza echinata]	--	--	--	--	--	--	--	--	--	Q84KK5	365	6.43E-39	Isoflavone 7-O-methyltransferase OS=Glycyrrhiza echinata GN=D7OMT PE=1 SV=1	PF00891//PF08100	O-methyltransferase//Dimerisation domain	GO:0009717	isoflavonoid biosynthetic process	GO:0046983//GO:0008171//GO:0033800	protein dimerization activity//O-methyltransferase activity//isoflavone 7-O-methyltransferase activity	--	--	--	--
c35549_g2	1411	345546761	AEO11794.1	862	9.94E-109	diacylglycerol acyltransferase type 2 [Arachis glabrata]	345546760	JF897620.1	260	9.55E-132	Arachis glabrata diacylglycerol acyltransferase type 2 (DGAT2g) mRNA, complete cds	K14457	MOGAT2, MGAT2	2-acylglycerol O-acyltransferase 2	http://www.genome.jp/dbget-bin/www_bget?ko:K14457	Q9ASU1	696	1.00E-85	Diacylglycerol O-acyltransferase 2 OS=Arabidopsis thaliana GN=DGAT2 PE=2 SV=1	PF01553//PF03982	Acyltransferase//Diacylglycerol acyltransferase	GO:0008152	metabolic process	GO:0016747//GO:0016746	transferase activity, transferring acyl groups other than amino-acyl groups//transferase activity, transferring acyl groups	--	--	KOG0831	Acyl-CoA:diacylglycerol acyltransferase (DGAT)
c34120_g1	1110	593236693	XP_007132770.1	1048	4.79E-138	hypothetical protein PHAVU_011G123600g [Phaseolus vulgaris] >gi|561005770|gb|ESW04764.1| hypothetical protein PHAVU_011G123600g [Phaseolus vulgaris]	359806163	NM_001254269.1	217	5.98E-108	Glycine max dnaJ homolog subfamily B member 4-like (LOC100778672), mRNA >gi|255635479|gb|BT093737.1| Soybean clone JCVI-FLGm-17P17 unknown mRNA	K09510	DNAJB4	DnaJ homolog subfamily B member 4	http://www.genome.jp/dbget-bin/www_bget?ko:K09510	P59910	411	4.90E-45	DnaJ homolog subfamily B member 13 OS=Homo sapiens GN=DNAJB13 PE=2 SV=1	PF07701	Heme NO binding associated	GO:0006144//GO:0046039//GO:0006182	purine nucleobase metabolic process//GTP metabolic process//cGMP biosynthetic process	GO:0004383	guanylate cyclase activity	--	--	KOG0714	Molecular chaperone (DnaJ superfamily)
c26974_g1	1566	358248834	NP_001239692.1	1690	0	cytochrome P450 71A9 precursor [Glycine max] >gi|5915816|sp|O81970.1|C71A9_SOYBN RecName: Full=Cytochrome P450 71A9; AltName: Full=Cytochrome P450 CP1 [Glycine max] >gi|3334659|emb|CAA71513.1| putative cytochrome P450 [Glycine max]	--	--	--	--	--	--	--	--	--	O81970	1690	0	Cytochrome P450 71A9 OS=Glycine max GN=CYP71A9 PE=2 SV=1	PF00067	Cytochrome P450	GO:0055114//GO:0006118	oxidation-reduction process//electron transport	GO:0016705//GO:0005506//GO:0004497//GO:0020037//GO:0009055	oxidoreductase activity, acting on paired donors, with incorporation or reduction of molecular oxygen//iron ion binding//monooxygenase activity//heme binding//electron carrier activity	GO:0016021	integral component of membrane	KOG0156	Cytochrome P450 CYP2 subfamily
c36629_g2	1195	351724481	NP_001237315.1	1685	0	fructose-bisphosphate aldolase [Glycine max] >gi|40457267|gb|AAR86689.1| fructose-bisphosphate aldolase [Glycine max]	351724480	NM_001250386.1	672	0	Glycine max fructose-bisphosphate aldolase (FBA), mRNA >gi|40457266|gb|AY492006.1| Glycine max fructose-bisphosphate aldolase (FBA) mRNA, complete cds	K01623	ALDO	fructose-bisphosphate aldolase, class I	http://www.genome.jp/dbget-bin/www_bget?ko:K01623	P46256	1632	0	Fructose-bisphosphate aldolase, cytoplasmic isozyme 1 OS=Pisum sativum PE=1 SV=1	PF00274	Fructose-bisphosphate aldolase class-I	GO:0006020//GO:0006098//GO:0006000//GO:0006013//GO:0006094//GO:0015976//GO:0006096	inositol metabolic process//pentose-phosphate shunt//fructose metabolic process//mannose metabolic process//gluconeogenesis//carbon utilization//glycolytic process	GO:0004332	fructose-bisphosphate aldolase activity	--	--	KOG1557	Fructose-biphosphate aldolase
c37720_g1	1620	356500210	XP_003518926.1	1616	0	PREDICTED: basic 7S globulin [Glycine max]	356536759	XR_136913.1	41	6.07E-10	PREDICTED: Glycine max basic 7S globulin 2-like (LOC100805022), partial miscRNA	--	--	--	--	Q8RVH5	668	2.80E-79	Basic 7S globulin 2 OS=Glycine max PE=1 SV=1	--	--	--	--	--	--	--	--	--	--
c28303_g1	1203	52001241	AAU21501.1	313	7.35E-31	oleosin 3 [Arachis hypogaea]	52001240	AY722696.1	589	0	Arachis hypogaea oleosin 3 mRNA, complete cds	--	--	--	--	--	--	--	--	PF01277	Oleosin	--	--	--	--	GO:0016021//GO:0012511	integral component of membrane//monolayer-surrounded lipid storage body	--	--
c42838_g1	2072	1168391	P43238.1	2782	0	RecName: Full=Allergen Ara h 1, clone P41B; AltName: Full=Allergen Ara h I; AltName: Allergen=Ara h 1; Flags: Precursor [Arachis hypogaea] >gi|602436|gb|AAB00861.1| Ara h I [Arachis hypogaea] >gi|16612200|gb|AAL27476.1| major allergen Arah1 [Arachis hypogaea] >gi|574139420|emb|CCW28826.1| seed storage protein Ara h1 [Arachis hypogaea]	602435	L34402.1	2022	0	Arachis hypogaea (clone P41b) Ara h I mRNA, complete cds	--	--	--	--	P43238	2782	0	Allergen Ara h 1, clone P41B OS=Arachis hypogaea PE=1 SV=1	PF00190//PF05432//PF00428//PF02311//PF06553	Cupin//Bone sialoprotein II (BSP-II)//60s Acidic ribosomal protein//AraC-like ligand binding domain//BNIP3	GO:0006414//GO:0042254//GO:0001503//GO:0006355//GO:0043065//GO:0007155	translational elongation//ribosome biogenesis//ossification//regulation of transcription, DNA-templated//positive regulation of apoptotic process//cell adhesion	GO:0045735//GO:0003735	nutrient reservoir activity//structural constituent of ribosome	GO:0005740//GO:0005622//GO:0005576//GO:0016021//GO:0005840	mitochondrial envelope//intracellular//extracellular region//integral component of membrane//ribosome	--	--
c22970_g1	725	71040661	AAZ20279.1	498	2.79E-60	lea protein 2 [Arachis hypogaea]	71040660	DQ097719.1	608	0	Arachis hypogaea lea protein 2 mRNA, complete cds	--	--	--	--	--	--	--	--	PF03760	Late embryogenesis abundant (LEA) group 1	GO:0009790	embryo development	--	--	--	--	--	--
c66560_g1	405	--	--	--	--	--	--	--	--	--	--	--	--	--	--	--	--	--	--	PF10588	NADH-ubiquinone oxidoreductase-G iron-sulfur binding region	GO:0055114	oxidation-reduction process	GO:0016491	oxidoreductase activity	--	--	--	--
c35869_g1	1144	643716673	KDP28299.1	1019	1.18E-133	hypothetical protein JCGZ_14070 [Jatropha curcas]	530761620	KF496089.1	237	4.70E-119	Populus trichocarpa galactinol synthase 6 (GolS6) mRNA, complete cds	--	--	--	--	O22893	974	3.15E-128	Galactinol synthase 1 OS=Arabidopsis thaliana GN=GOLS1 PE=1 SV=1	PF01501	Glycosyl transferase family 8	--	--	GO:0016757	transferase activity, transferring glycosyl groups	--	--	KOG1950	Glycosyl transferase, family 8 - glycogenin
c40613_g1	2783	356572391	XP_003554352.1	3011	0	PREDICTED: pentatricopeptide repeat-containing protein At5g02830, chloroplastic-like [Glycine max]	356572390	XM_003554304.1	1178	0	PREDICTED: Glycine max pentatricopeptide repeat-containing protein At5g02830, chloroplastic-like (LOC100794606), mRNA	--	--	--	--	Q8GYL7	2181	0	Pentatricopeptide repeat-containing protein At5g02830, chloroplastic OS=Arabidopsis thaliana GN=At5g02830 PE=2 SV=3	PF00646	F-box domain	--	--	GO:0005515	protein binding	--	--	--	--
c19788_g1	487	365777431	NP_001242978.1	605	8.39E-76	expansin-A4-like precursor [Glycine max] >gi|359385911|gb|AEV43316.1| expansin A5a [Glycine max]	356539003	XM_003537942.1	190	2.58E-93	PREDICTED: Glycine max expansin-A4-like (LOC100809139), mRNA	--	--	--	--	Q38865	540	1.73E-67	Expansin-A6 OS=Arabidopsis thaliana GN=EXPA6 PE=2 SV=2	--	--	GO:0009664	plant-type cell wall organization	--	--	GO:0005576//GO:0016020	extracellular region//membrane	--	--
c28592_g1	1173	356549065	XP_003542918.1	444	1.55E-49	PREDICTED: CASP-like protein 7-like isoform X1 [Glycine max] >gi|571499509|ref|XP_006594489.1| PREDICTED: CASP-like protein 7-like isoform X2 [Glycine max]	502151164	XM_004508253.1	131	4.06E-60	PREDICTED: Cicer arietinum CASP-like protein 7-like (LOC101505592), mRNA	--	--	--	--	C6SVQ5	436	7.70E-50	CASP-like protein 7 OS=Glycine max PE=2 SV=1	--	--	--	--	--	--	GO:0016021//GO:0005886	integral component of membrane//plasma membrane	--	--
c31950_g1	1474	356568441	XP_003552419.1	1055	2.22E-138	PREDICTED: chlorophyll a-b binding protein CP29.3, chloroplastic-like [Glycine max]	502147414	XM_004506717.1	197	1.05E-96	PREDICTED: Cicer arietinum chlorophyll a-b binding protein CP29.1, chloroplastic-like (LOC101489223), mRNA	K08915	LHCB4	light-harvesting complex II chlorophyll a/b binding protein 4	http://www.genome.jp/dbget-bin/www_bget?ko:K08915	Q9S7W1	890	4.62E-115	Chlorophyll a-b binding protein CP29.3, chloroplastic OS=Arabidopsis thaliana GN=LHCB4.3 PE=2 SV=1	--	--	GO:0009765	photosynthesis, light harvesting	--	--	GO:0009507//GO:0016020	chloroplast//membrane	--	--
c34687_g1	480	312599827	ADQ91839.1	196	4.51E-17	late embryogenesis abundant protein group 3 protein [Arachis hypogaea]	312599826	HM543583.1	477	0	Arachis hypogaea cultivar Luhua 14 late embryogenesis abundant protein group 3 protein (LEA3-7) mRNA, complete cds	--	--	--	--	O49817	117	5.99E-07	Late embryogenesis abundant protein 2 OS=Cicer arietinum PE=1 SV=1	--	--	--	--	--	--	--	--	--	--
c33047_g1	614	357519409	XP_003629993.1	495	1.84E-60	Basic blue protein [Medicago truncatula] >gi|355524015|gb|AET04469.1| basic blue-like protein [Medicago truncatula]	--	--	--	--	--	--	--	--	--	Q8LG89	414	1.17E-49	Basic blue protein OS=Arabidopsis thaliana GN=ARPN PE=2 SV=2	PF02298	Plastocyanin-like domain	GO:0006118	electron transport	GO:0009055//GO:0005507	electron carrier activity//copper ion binding	--	--	--	--
c34824_g1	2139	502097882	XP_004491104.1	1999	0	PREDICTED: glucan endo-1,3-beta-glucosidase 12-like isoform X2 [Cicer arietinum]	210141059	AK244978.1	510	0	Glycine max cDNA, clone: GMFL01-18-E01	--	--	--	--	Q9FJU9	936	6.74E-116	Glucan endo-1,3-beta-glucosidase 13 OS=Arabidopsis thaliana GN=At5g56590 PE=1 SV=1	PF00332	Glycosyl hydrolases family 17	GO:0005975	carbohydrate metabolic process	GO:0004553	hydrolase activity, hydrolyzing O-glycosyl compounds	--	--	--	--
c38685_g1	1475	358248337	NP_001239864.1	1539	0	uncharacterized protein LOC100809260 precursor [Glycine max] >gi|255648277|gb|ACU24591.1| unknown [Glycine max]	225457898	XM_002279345.1	35	1.19E-06	PREDICTED: Vitis vinifera GDSL esterase/lipase EXL3-like (LOC100257502), mRNA	--	--	--	--	Q67ZI9	1147	1.31E-152	GDSL esterase/lipase At2g42990 OS=Arabidopsis thaliana GN=At2g42990 PE=2 SV=1	PF00657	GDSL-like Lipase/Acylhydrolase	GO:0006629	lipid metabolic process	GO:0016788	hydrolase activity, acting on ester bonds	--	--	--	--
c43179_g1	254	68161356	AAY87056.1	455	5.23E-51	13-lipoxygenase [Arachis hypogaea]	68161355	DQ068249.1	254	3.34E-129	Arachis hypogaea 13-lipoxygenase (Pnlox2) mRNA, complete cds	K15718	LOX1_5	linoleate 9S-lipoxygenase	http://www.genome.jp/dbget-bin/www_bget?ko:K15718	P14856	396	2.88E-44	Seed linoleate 9S-lipoxygenase-2 OS=Pisum sativum GN=LOX1.2 PE=1 SV=1	PF01477//PF00305	PLAT/LH2 domain//Lipoxygenase	GO:0031408//GO:0055114	oxylipin biosynthetic process//oxidation-reduction process	GO:0005515//GO:0046872//GO:0016702//GO:0016165//GO:0005506	protein binding//metal ion binding//oxidoreductase activity, acting on single donors with incorporation of molecular oxygen, incorporation of two atoms of oxygen//linoleate 13S-lipoxygenase activity//iron ion binding	--	--	--	--
c12990_g2	371	--	--	--	--	--	--	--	--	--	--	--	--	--	--	--	--	--	--	--	--	--	--	--	--	--	--	--	--
c28478_g1	744	593268143	XP_007136249.1	487	3.17E-57	hypothetical protein PHAVU_009G030900g [Phaseolus vulgaris] >gi|561009336|gb|ESW08243.1| hypothetical protein PHAVU_009G030900g [Phaseolus vulgaris]	402745889	NM_001250020.2	84	3.40E-34	Glycine max uncharacterized LOC100306574 (LOC100306574), mRNA	K14684	SLC25A23S	solute carrier family 25 (mitochondrial phosphate transporter), member 23/24/25/41	http://www.genome.jp/dbget-bin/www_bget?ko:K14684	--	--	--	--	--	--	--	--	--	--	--	--	--	--
c37079_g1	3226	351726467	NP_001235080.1	4033	0	receptor-like protein kinase 3 precursor [Glycine max] >gi|9651945|gb|AAF91324.1|AF244890_1 receptor-like protein kinase 3 [Glycine max]	402794098	NM_001250786.2	1350	0	Glycine max receptor-like protein kinase 2 (RLK2), mRNA	--	--	--	--	O49545	3817	0	Leucine-rich repeat receptor-like serine/threonine-protein kinase BAM1 OS=Arabidopsis thaliana GN=BAM1 PE=1 SV=1	PF07714//PF00560//PF00069	Protein tyrosine kinase//Leucine Rich Repeat//Protein kinase domain	GO:0006468//GO:0009069//GO:0016310	protein phosphorylation//serine family amino acid metabolic process//phosphorylation	GO:0005515//GO:0004672//GO:0005524//GO:0004674	protein binding//protein kinase activity//ATP binding//protein serine/threonine kinase activity	GO:0016021	integral component of membrane	--	--
c43027_g2	1956	356542668	XP_003539788.1	1612	0	PREDICTED: probable glucuronoxylan glucuronosyltransferase IRX7-like isoform X1 [Glycine max] >gi|571492588|ref|XP_006592279.1| PREDICTED: probable glucuronoxylan glucuronosyltransferase IRX7-like isoform X2 [Glycine max] >gi|571492591|ref|XP_006592280.1| PREDICTED: probable glucuronoxylan glucuronosyltransferase IRX7-like isoform X3 [Glycine max]	255565438	XM_002523664.1	178	5.11E-86	Ricinus communis transferase, putative, mRNA	--	--	--	--	Q9ZUV3	1434	0	Probable glucuronoxylan glucuronosyltransferase IRX7 OS=Arabidopsis thaliana GN=IRX7 PE=2 SV=1	--	--	--	--	--	--	--	--	KOG1021	Acetylglucosaminyltransferase EXT1/exostosin 1
c31358_g2	795	297826899	XP_002881332.1	247	8.28E-23	hypothetical protein ARALYDRAFT_482377 [Arabidopsis lyrata subsp. lyrata] >gi|297327171|gb|EFH57591.1| hypothetical protein ARALYDRAFT_482377 [Arabidopsis lyrata subsp. lyrata]	--	--	--	--	--	--	--	--	--	--	--	--	--	--	--	--	--	--	--	--	--	--	--
c38701_g1	1390	356526215	XP_003531714.1	607	4.40E-71	PREDICTED: uncharacterized protein LOC100788549 [Glycine max]	356519330	XM_003528278.1	167	4.70E-80	PREDICTED: Glycine max uncharacterized protein LOC100784802 (LOC100784802), mRNA	--	--	--	--	--	--	--	--	PF13176//PF00515//PF13181	Tetratricopeptide repeat//Tetratricopeptide repeat//Tetratricopeptide repeat	--	--	GO:0005515	protein binding	--	--	--	--
c23243_g1	415	593328780	XP_007137817.1	269	2.69E-27	hypothetical protein PHAVU_009G158100g [Phaseolus vulgaris] >gi|561010904|gb|ESW09811.1| hypothetical protein PHAVU_009G158100g [Phaseolus vulgaris]	--	--	--	--	--	--	--	--	--	Q41914	215	1.87E-21	Defensin-like protein 4 OS=Arabidopsis thaliana GN=PDF2.1 PE=2 SV=2	PF00537//PF08119//PF00304	Scorpion toxin-like domain//Scorpion acidic alpha-KTx toxin family//Gamma-thionin family	GO:0009405//GO:0006810//GO:0006952	pathogenesis//transport//defense response	GO:0008200//GO:0019870	ion channel inhibitor activity//potassium channel inhibitor activity	GO:0005576	extracellular region	--	--
c24576_g1	257	209572858	B3F051.1	217	4.75E-21	RecName: Full=Defensin Lc-def {ECO:0000303|PubMed:18468512, ECO:0000312|EMBL:ABP04037.1}; Flags: Precursor [Lens culinaris subsp. culinaris] >gi|182894534|gb|ABP04037.1| defensin precursor [Lens culinaris subsp. culinaris]	--	--	--	--	--	--	--	--	--	B3F051	217	1.42E-22	Defensin Lc-def OS=Lens culinaris subsp. culinaris PE=1 SV=1	PF00304	Gamma-thionin family	GO:0051704//GO:0006952	multi-organism process//defense response	--	--	--	--	--	--
c42293_g1	1682	502141940	XP_004504713.1	1553	0	PREDICTED: uncharacterized protein LOC101499286 [Cicer arietinum]	356510771	XM_003524060.1	412	0	PREDICTED: Glycine max uncharacterized protein LOC100785991 (LOC100785991), mRNA	--	--	--	--	--	--	--	--	--	--	--	--	--	--	--	--	--	--
c32889_g1	807	657402918	KEH41787.1	501	1.72E-59	adenine nucleotide alpha hydrolase superfamily protein [Medicago truncatula]	--	--	--	--	--	--	--	--	--	Q8LGG8	177	2.23E-14	Universal stress protein A-like protein OS=Arabidopsis thaliana GN=At3g01520 PE=1 SV=2	PF00582	Universal stress protein family	GO:0006950	response to stress	--	--	--	--	--	--
c38963_g1	1527	357461553	XP_003601058.1	1150	3.34E-151	Auxin-induced protein 5NG4 [Medicago truncatula] >gi|355490106|gb|AES71309.1| nodulin MtN21/EamA-like transporter family protein [Medicago truncatula]	356518530	XM_003527884.1	238	1.76E-119	PREDICTED: Glycine max auxin-induced protein 5NG4-like (LOC100783368), mRNA	--	--	--	--	Q9SUF1	932	1.39E-119	WAT1-related protein At4g08290 OS=Arabidopsis thaliana GN=At4g08290 PE=2 SV=1	PF00892	EamA-like transporter family	--	--	--	--	GO:0016020	membrane	--	--
c42341_g1	3657	356565590	XP_003551022.1	4678	0	PREDICTED: alpha-aminoadipic semialdehyde synthase-like [Glycine max]	356547991	XM_003542340.1	1728	0	PREDICTED: Glycine max alpha-aminoadipic semialdehyde synthase-like (LOC100813294), mRNA	K14157	AASS	alpha-aminoadipic semialdehyde synthase	http://www.genome.jp/dbget-bin/www_bget?ko:K14157	Q9SMZ4	3993	0	Alpha-aminoadipic semialdehyde synthase OS=Arabidopsis thaliana GN=LKR/SDH PE=1 SV=1	PF03435//PF00899	Saccharopine dehydrogenase//ThiF family	GO:0055114	oxidation-reduction process	GO:0003824//GO:0000166//GO:0016491	catalytic activity//nucleotide binding//oxidoreductase activity	--	--	KOG0172	Lysine-ketoglutarate reductase/saccharopine dehydrogenase
c42246_g3	3284	571451467	XP_006578745.1	3706	0	PREDICTED: chaperone protein ClpD, chloroplastic-like [Glycine max]	356516451	XM_003526860.1	1390	0	PREDICTED: Glycine max chaperone protein ClpD, chloroplastic-like (LOC100793074), mRNA	K03696	clpC	ATP-dependent Clp protease ATP-binding subunit ClpC	http://www.genome.jp/dbget-bin/www_bget?ko:K03696	P42762	3065	0	Chaperone protein ClpD, chloroplastic OS=Arabidopsis thaliana GN=CLPD PE=1 SV=1	PF02861//PF06414//PF01637//PF06309//PF01695//PF00910//PF00448//PF00004//PF06068//PF07728//PF07724//PF00158//PF01078//PF05496//PF07726//PF03193//PF02562//PF04851	Clp amino terminal domain//Zeta toxin//Archaeal ATPase//Torsin//IstB-like ATP binding protein//RNA helicase//SRP54-type protein, GTPase domain//ATPase family associated with various cellular activities (AAA)//TIP49 C-terminus//AAA domain (dynein-related subfamily)//AAA domain (Cdc48 subfamily)//Sigma-54 interaction domain//Magnesium chelatase, subunit ChlI//Holliday junction DNA helicase ruvB N-t…	GO:0051085//GO:0015995//GO:0019538//GO:0006614//GO:0006310//GO:0006281//GO:0015994//GO:0006355//GO:0015979	chaperone mediated protein folding requiring cofactor//chlorophyll biosynthetic process//protein metabolic process//SRP-dependent cotranslational protein targeting to membrane//DNA recombination//DNA repair//chlorophyll metabolic process//regulation of transcription, DNA-templated//photosynthesis	GO:0016887//GO:0003724//GO:0009378//GO:0003677//GO:0016851//GO:0016301//GO:0003678//GO:0008134//GO:0003924//GO:0003723//GO:0005525//GO:0005524//GO:0016787	ATPase activity//RNA helicase activity//four-way junction helicase activity//DNA binding//magnesium chelatase activity//kinase activity//DNA helicase activity//transcription factor binding//GTPase activity//RNA binding//GTP binding//ATP binding//hydrolase activity	GO:0005667//GO:0005657//GO:0009379//GO:0010007	transcription factor complex//replication fork//Holliday junction helicase complex//magnesium chelatase complex	KOG1051	Chaperone HSP104 and related ATP-dependent Clp proteases
c32865_g1	826	571517692	XP_006597580.1	866	5.05E-110	PREDICTED: protein TRANSPARENT TESTA 12-like [Glycine max]	--	--	--	--	--	K03327	TC.MATE, SLC47A, norM, mdtK, dinF	multidrug resistance protein, MATE family	http://www.genome.jp/dbget-bin/www_bget?ko:K03327	Q9LYT3	408	3.88E-44	Protein TRANSPARENT TESTA 12 OS=Arabidopsis thaliana GN=TT12 PE=2 SV=1	PF01554	MatE	GO:0006810//GO:0015893//GO:0055085//GO:0006855	transport//drug transport//transmembrane transport//drug transmembrane transport	GO:0015238//GO:0015297	drug transmembrane transporter activity//antiporter activity	GO:0016020	membrane	KOG1347	Uncharacterized membrane protein, predicted efflux pump
c28953_g1	1569	502133761	XP_004501882.1	1848	0	PREDICTED: copper methylamine oxidase-like [Cicer arietinum]	502133760	XM_004501825.1	752	0	PREDICTED: Cicer arietinum copper methylamine oxidase-like (LOC101512543), mRNA	K00276	AOC3, AOC2, tynA	primary-amine oxidase	http://www.genome.jp/dbget-bin/www_bget?ko:K00276	Q07123	520	2.38E-56	Copper methylamine oxidase OS=Arthrobacter sp. (strain P1) GN=maoII PE=1 SV=1	PF02728//PF01213//PF01179//PF06401//PF02727	Copper amine oxidase, N3 domain//Adenylate cyclase associated (CAP) N terminal//Copper amine oxidase, enzyme domain//Alpha-2-macroglobulin RAP, C-terminal domain//Copper amine oxidase, N2 domain	GO:0007010//GO:0055114//GO:0009308//GO:0007165	cytoskeleton organization//oxidation-reduction process//amine metabolic process//signal transduction	GO:0005507//GO:0003779//GO:0050750//GO:0008201//GO:0008131//GO:0048038	copper ion binding//actin binding//low-density lipoprotein particle receptor binding//heparin binding//primary amine oxidase activity//quinone binding	GO:0005783	endoplasmic reticulum	KOG1186	Copper amine oxidase
c9996_g1	1529	356541543	XP_003539234.1	887	7.48E-128	PREDICTED: probable xyloglucan endotransglucosylase/hydrolase protein 6-like [Glycine max]	356497024	XM_003517317.1	259	3.73E-131	PREDICTED: Glycine max probable xyloglucan endotransglucosylase/hydrolase protein 6-like (LOC100784660), mRNA	K08235	E2.4.1.207	xyloglucan:xyloglucosyl transferase	http://www.genome.jp/dbget-bin/www_bget?ko:K08235	Q8LF99	811	1.14E-111	Probable xyloglucan endotransglucosylase/hydrolase protein 6 OS=Arabidopsis thaliana GN=XTH6 PE=2 SV=2	PF00722//PF06955//PF05051	Glycosyl hydrolases family 16//Xyloglucan endo-transglycosylase (XET) C-terminus//Cytochrome C oxidase copper chaperone (COX17)	GO:0005975//GO:0006073//GO:0006825	carbohydrate metabolic process//cellular glucan metabolic process//copper ion transport	GO:0004553//GO:0016531//GO:0016762//GO:0005507	hydrolase activity, hydrolyzing O-glycosyl compounds//copper chaperone activity//xyloglucan:xyloglucosyl transferase activity//copper ion binding	GO:0005758//GO:0005618//GO:0048046	mitochondrial intermembrane space//cell wall//apoplast	--	--
c34973_g1	1621	255540425	XP_002511277.1	1434	0	cysteine protease, putative [Ricinus communis] >gi|46395620|sp|O65039.1|CYSEP_RICCO RecName: Full=Vignain; AltName: Full=Cysteine endopeptidase; Flags: Precursor [Ricinus communis] >gi|2944446|gb|AAC62396.1| cysteine endopeptidase precursor [Ricinus communis] >gi|223550392|gb|EEF51879.1| cysteine protease, putative [Ricinus communis]	210144384	AK287166.1	403	0	Glycine max cDNA, clone: GMFL01-45-K16	K16292	CEP, CYSEP	KDEL-tailed cysteine endopeptidase	http://www.genome.jp/dbget-bin/www_bget?ko:K16292	O65039	1434	0	Vignain OS=Ricinus communis GN=CYSEP PE=1 SV=1	PF00112//PF03051	Papain family cysteine protease//Peptidase C1-like family	GO:0006508//GO:0055114	proteolysis//oxidation-reduction process	GO:0004197//GO:0032440//GO:0008234	cysteine-type endopeptidase activity//2-alkenal reductase [NAD(P)] activity//cysteine-type peptidase activity	GO:0016023	cytoplasmic membrane-bounded vesicle	KOG1543	Cysteine proteinase Cathepsin L
c24757_g1	854	356565174	XP_003550819.1	296	3.18E-29	PREDICTED: stellacyanin-like [Glycine max]	--	--	--	--	--	--	--	--	--	P80728	165	3.46E-13	Mavicyanin OS=Cucurbita pepo PE=1 SV=1	PF00127//PF02298	Copper binding proteins, plastocyanin/azurin family//Plastocyanin-like domain	GO:0006118	electron transport	GO:0009055//GO:0005507	electron carrier activity//copper ion binding	--	--	--	--
c28716_g1	877	356516221	XP_003526794.1	370	5.07E-40	PREDICTED: uncharacterized protein LOC100775497 [Glycine max]	502095660	XM_004490450.1	103	1.11E-44	PREDICTED: Cicer arietinum uncharacterized LOC101498893 (LOC101498893), mRNA	--	--	--	--	--	--	--	--	--	--	--	--	--	--	--	--	--	--
c550_g1	314	--	--	--	--	--	--	--	--	--	--	--	--	--	--	--	--	--	--	--	--	--	--	--	--	--	--	--	--
c43918_g2	2105	356508987	XP_003523234.1	1196	5.33E-156	PREDICTED: high mobility group B protein 9-like isoform X1 [Glycine max] >gi|571448780|ref|XP_006577953.1| PREDICTED: high mobility group B protein 9-like isoform X2 [Glycine max] >gi|571448782|ref|XP_006577954.1| PREDICTED: high mobility group B protein 9-like isoform X3 [Glycine max]	356508986	XM_003523186.1	422	0	PREDICTED: Glycine max high mobility group B protein 9-like (LOC100784746), mRNA	--	--	--	--	Q9SGS2	917	1.46E-115	High mobility group B protein 9 OS=Arabidopsis thaliana GN=HMGB9 PE=2 SV=1	PF01388	ARID/BRIGHT DNA binding domain	--	--	GO:0003677	DNA binding	GO:0005622	intracellular	KOG2744	DNA-binding proteins Bright/BRCAA1/RBP1 and related proteins containing BRIGHT domain
c44015_g1	690	312599811	ADQ91831.1	469	2.00E-56	late embryogenesis abundant protein group 1 protein [Arachis hypogaea]	71040658	DQ097718.1	541	0	Arachis hypogaea lea protein 1 mRNA, complete cds	--	--	--	--	P42755	360	1.09E-41	Em protein H5 OS=Triticum aestivum GN=EMH5 PE=2 SV=1	--	--	--	--	--	--	--	--	--	--
c61312_g1	412	--	--	--	--	--	--	--	--	--	--	--	--	--	--	--	--	--	--	--	--	--	--	--	--	--	--	--	--
c41320_g1	2622	571466637	XP_003529216.2	2613	0	PREDICTED: uncharacterized protein LOC100814036 [Glycine max]	356521140	XM_003529168.1	562	0	PREDICTED: Glycine max uncharacterized protein LOC100814036 (LOC100814036), mRNA	--	--	--	--	Q3A097	191	8.47E-14	Protein TolB OS=Pelobacter carbinolicus (strain DSM 2380 / Gra Bd 1) GN=tolB PE=3 SV=2	PF00930//PF14583	Dipeptidyl peptidase IV (DPP IV) N-terminal region//Oligogalacturonate lyase	GO:0006508//GO:0045490	proteolysis//pectin catabolic process	GO:0047487	oligogalacturonide lyase activity	GO:0016020	membrane	--	--
c33869_g1	843	--	--	--	--	--	--	--	--	--	--	--	--	--	--	--	--	--	--	PF01484	Nematode cuticle collagen N-terminal domain	--	--	GO:0042302	structural constituent of cuticle	--	--	--	--
c38058_g1	1595	593783947	XP_007155014.1	764	2.27E-93	hypothetical protein PHAVU_003G165800g [Phaseolus vulgaris] >gi|561028368|gb|ESW27008.1| hypothetical protein PHAVU_003G165800g [Phaseolus vulgaris]	--	--	--	--	--	--	--	--	--	P00302	279	6.62E-28	Stellacyanin OS=Toxicodendron vernicifluum PE=1 SV=1	PF10152//PF02298//PF07174	Predicted coiled-coil domain-containing protein (DUF2360)//Plastocyanin-like domain//Fibronectin-attachment protein (FAP)	GO:0006118	electron transport	GO:0050840//GO:0009055//GO:0005507	extracellular matrix binding//electron carrier activity//copper ion binding	GO:0005576//GO:0071203	extracellular region//WASH complex	--	--
c34483_g2	1301	356524010	XP_003530626.1	412	1.64E-44	PREDICTED: uncharacterized protein LOC100786933 [Glycine max]	--	--	--	--	--	--	--	--	--	--	--	--	--	PF00564//PF07912	PB1 domain//ERp29, N-terminal domain	GO:0009306	protein secretion	GO:0005515	protein binding	GO:0005788	endoplasmic reticulum lumen	--	--
c33729_g1	2293	356539018	XP_003537997.1	3122	0	PREDICTED: heat shock cognate 70 kDa protein 2 [Glycine max]	502145083	XM_004505815.1	1044	0	PREDICTED: Cicer arietinum heat shock cognate 70 kDa protein 2-like (LOC101501931), mRNA	K03283	HSPA1_8	heat shock 70kDa protein 1/8	http://www.genome.jp/dbget-bin/www_bget?ko:K03283	P27322	3072	0	Heat shock cognate 70 kDa protein 2 OS=Solanum lycopersicum GN=HSC-2 PE=1 SV=1	PF06723//PF02782//PF01968	MreB/Mbl protein//FGGY family of carbohydrate kinases, C-terminal domain//Hydantoinase/oxoprolinase	GO:0005975//GO:0000902	carbohydrate metabolic process//cell morphogenesis	GO:0016787//GO:0016773	hydrolase activity//phosphotransferase activity, alcohol group as acceptor	--	--	KOG0101	Molecular chaperones HSP70/HSC70, HSP70 superfamily
c36480_g1	1419	356524898	XP_003531065.1	985	3.25E-127	PREDICTED: polygalacturonase inhibitor 2 [Glycine max] >gi|110836647|emb|CAI99394.1| polygalacturonase inhibiting protein precursor [Glycine max]	222353630	FM253099.1	197	1.01E-96	Phaseolus vulgaris pgip2 gene for putative polygalacturonase-inhibiting protein precursor, allele 1, biomaterial CIAT G19407	--	--	--	--	P58822	981	5.83E-128	Polygalacturonase inhibitor 2 OS=Phaseolus vulgaris GN=PGIP2 PE=1 SV=1	PF00560	Leucine Rich Repeat	--	--	GO:0005515	protein binding	--	--	--	--
c28926_g1	638	--	--	--	--	--	--	--	--	--	--	--	--	--	--	--	--	--	--	--	--	--	--	--	--	--	--	--	--
c36001_g2	925	342365820	AEL30354.1	488	5.27E-52	retrotransposon gag protein [Arachis hypogaea]	70779899	DQ099222.1	151	2.42E-71	Arachis hypogaea clone Ah1TC2E11 microsatellite sequence	--	--	--	--	--	--	--	--	--	--	--	--	--	--	--	--	--	--
c24761_g1	811	502093914	XP_004490093.1	311	2.34E-30	PREDICTED: NAC transcription factor 29-like [Cicer arietinum] >gi|226290822|gb|ACO40486.1| NAC family transcription factor 3 [Cicer arietinum]	--	--	--	--	--	--	--	--	--	O49255	156	1.01E-12	NAC transcription factor 29 OS=Arabidopsis thaliana GN=NAC029 PE=2 SV=1	--	--	--	--	--	--	--	--	--	--
c36899_g1	1805	502137755	XP_004503174.1	1211	2.49E-158	PREDICTED: protein phosphatase 2C 37-like [Cicer arietinum]	356539888	XM_003538377.1	319	1.96E-164	PREDICTED: Glycine max protein phosphatase 2C 37-like (LOC100776356), mRNA	K14497	PP2C	protein phosphatase 2C	http://www.genome.jp/dbget-bin/www_bget?ko:K14497	Q9ZW21	949	4.10E-121	Probable protein phosphatase 2C 24 OS=Arabidopsis thaliana GN=At2g29380 PE=2 SV=1	PF00481	Protein phosphatase 2C	--	--	GO:0003824	catalytic activity	--	--	KOG0698	Serine/threonine protein phosphatase
c26767_g2	757	593797252	XP_007161664.1	533	1.34E-63	hypothetical protein PHAVU_001G088200g [Phaseolus vulgaris] >gi|561035128|gb|ESW33658.1| hypothetical protein PHAVU_001G088200g [Phaseolus vulgaris]	388507703	BT142124.1	216	1.45E-107	Lotus japonicus clone JCVI-FLLj-20G12 unknown mRNA	--	--	--	--	Q9FYA2	447	1.07E-53	Probable WRKY transcription factor 75 OS=Arabidopsis thaliana GN=WRKY75 PE=2 SV=1	PF03106//PF02724	WRKY DNA -binding domain//CDC45-like protein	GO:0006355//GO:0006270	regulation of transcription, DNA-templated//DNA replication initiation	GO:0043565//GO:0003700	sequence-specific DNA binding//sequence-specific DNA binding transcription factor activity	GO:0005667	transcription factor complex	--	--
c61270_g1	340	--	--	--	--	--	--	--	--	--	--	--	--	--	--	--	--	--	--	--	--	--	--	--	--	--	--	--	--
c65773_g1	948	--	--	--	--	--	--	--	--	--	--	--	--	--	--	--	--	--	--	--	--	--	--	--	--	--	--	--	--
c23559_g1	272	--	--	--	--	--	449479522	XM_004155576.1	61	7.00E-22	PREDICTED: Cucumis sativus chlorophyll a-b binding protein of LHCII type I, chloroplastic-like (LOC101227547), mRNA	--	--	--	--	--	--	--	--	--	--	--	--	--	--	--	--	--	--
c37875_g1	1567	643714522	KDP27025.1	1798	0	hypothetical protein JCGZ_20960 [Jatropha curcas]	356517167	XM_003527213.1	616	0	PREDICTED: Glycine max protochlorophyllide reductase, chloroplastic-like (LOC100804565), mRNA	K00218	E1.3.1.33, por	protochlorophyllide reductase	http://www.genome.jp/dbget-bin/www_bget?ko:K00218	Q41249	1741	0	Protochlorophyllide reductase, chloroplastic OS=Cucumis sativus GN=PORA PE=2 SV=1	PF00106//PF12242//PF01370	short chain dehydrogenase//NAD(P)H binding domain of trans-2-enoyl-CoA reductase//NAD dependent epimerase/dehydratase family	GO:0008152//GO:0055114//GO:0044237	metabolic process//oxidation-reduction process//cellular metabolic process	GO:0016491//GO:0003824//GO:0050662	oxidoreductase activity//catalytic activity//coenzyme binding	--	--	KOG1208	Dehydrogenases with different specificities (related to short-chain alcohol dehydrogenases)
c25631_g2	1038	--	--	--	--	--	--	--	--	--	--	--	--	--	--	--	--	--	--	--	--	--	--	--	--	--	--	--	--
c9036_g1	437	--	--	--	--	--	--	--	--	--	--	--	--	--	--	--	--	--	--	PF06112	Gammaherpesvirus capsid protein	--	--	--	--	GO:0019028	viral capsid	--	--
c36524_g1	2625	358249324	NP_001239777.1	1760	0	omega-3 fatty acid desaturase, chloroplastic-like [Glycine max] >gi|255634917|gb|ACU17817.1| unknown [Glycine max] >gi|332183197|gb|AEE25912.1| chloroplast fatty acid desaturase 8 [Glycine max]	351724900	NM_001251680.1	681	0	Glycine max fatty acid desaturase 8 (FAD8-1), mRNA >gi|213053823|gb|FJ393229.1| Glycine max fatty acid desaturase 8 (FAD8-1) mRNA, complete cds	K10257	FAD8, desB	omega-3 fatty acid desaturase (delta-15 desaturase)	http://www.genome.jp/dbget-bin/www_bget?ko:K10257	P48620	1664	0	Omega-3 fatty acid desaturase, chloroplastic OS=Sesamum indicum GN=FAD7 PE=2 SV=1	PF11960//PF00487	Domain of unknown function (DUF3474)//Fatty acid desaturase	GO:0006629//GO:0055114	lipid metabolic process//oxidation-reduction process	GO:0016717	oxidoreductase activity, acting on paired donors, with oxidation of a pair of donors resulting in the reduction of molecular oxygen to two molecules of water	--	--	--	--
c31615_g1	2154	356545193	XP_003541029.1	2401	0	PREDICTED: glucose-1-phosphate adenylyltransferase large subunit 1-like [Glycine max]	356538760	XM_003537821.1	898	0	PREDICTED: Glycine max glucose-1-phosphate adenylyltransferase large subunit 1-like (LOC100790220), mRNA	K00975	glgC	glucose-1-phosphate adenylyltransferase	http://www.genome.jp/dbget-bin/www_bget?ko:K00975	Q00081	2024	0	Glucose-1-phosphate adenylyltransferase large subunit 1 (Fragment) OS=Solanum tuberosum GN=AGPS1 PE=2 SV=1	PF00483	Nucleotidyl transferase	GO:0019252//GO:0005978//GO:0009058//GO:0005985//GO:0005982	starch biosynthetic process//glycogen biosynthetic process//biosynthetic process//sucrose metabolic process//starch metabolic process	GO:0016779//GO:0008878	nucleotidyltransferase activity//glucose-1-phosphate adenylyltransferase activity	GO:0009507	chloroplast	--	--
c25443_g1	863	470114375	XP_004293391.1	249	5.37E-22	PREDICTED: uncharacterized protein LOC101298395 [Fragaria vesca subsp. vesca]	502149613	XM_004507542.1	55	5.24E-18	PREDICTED: Cicer arietinum pollen-specific leucine-rich repeat extensin-like protein 1-like (LOC101498654), transcript variant X2, mRNA	--	--	--	--	--	--	--	--	PF00403	Heavy-metal-associated domain	GO:0030001	metal ion transport	GO:0046872	metal ion binding	--	--	--	--
c43955_g2	3318	502124500	XP_004498554.1	4267	0	PREDICTED: L-arabinokinase-like [Cicer arietinum]	356563758	XM_003550079.1	1623	0	PREDICTED: Glycine max L-arabinokinase-like, transcript variant 1 (LOC100787860), mRNA	K12446	E2.7.1.46	L-arabinokinase	http://www.genome.jp/dbget-bin/www_bget?ko:K12446	O23461	3846	0	L-arabinokinase OS=Arabidopsis thaliana GN=ARA1 PE=1 SV=1	PF00288	GHMP kinases N terminal domain	--	--	GO:0005524	ATP binding	--	--	KOG0631	Galactokinase
c34367_g1	806	397914254	AFO70139.1	881	5.84E-116	ferritin Fer18;3 [Glycine max]	255641671	BT096916.1	314	5.14E-162	Soybean clone JCVI-FLGm-21G22 unknown mRNA	K00522	FTH1	ferritin heavy chain	http://www.genome.jp/dbget-bin/www_bget?ko:K00522	Q94FY2	880	2.76E-117	Ferritin, chloroplastic OS=Malus baccata var. xiaojinensis PE=3 SV=1	PF02915//PF00210	Rubrerythrin//Ferritin-like domain	GO:0055114//GO:0006879	oxidation-reduction process//cellular iron ion homeostasis	GO:0016491//GO:0008199//GO:0046872	oxidoreductase activity//ferric iron binding//metal ion binding	--	--	KOG2332	Ferritin
c42238_g1	2610	566259818	XP_006389464.1	1642	0	hypothetical protein POPTR_0024s00730g [Populus trichocarpa] >gi|550312264|gb|ERP48378.1| hypothetical protein POPTR_0024s00730g [Populus trichocarpa]	--	--	--	--	--	--	--	--	--	Q9LHF1	1505	0	Leucine-rich repeat extensin-like protein 4 OS=Arabidopsis thaliana GN=LRX4 PE=2 SV=1	PF00560	Leucine Rich Repeat	--	--	GO:0005515	protein binding	--	--	KOG0619	FOG: Leucine rich repeat
c41791_g2	1336	321272239	ADW80126.1	328	2.87E-33	hybrid proline-rich protein [Gossypium hirsutum]	402743599	NM_001248169.2	115	3.64E-51	Glycine max proline-rich protein (SBPRP), mRNA	--	--	--	--	P14009	264	7.62E-26	14 kDa proline-rich protein DC2.15 OS=Daucus carota PE=2 SV=1	--	--	GO:0006869	lipid transport	--	--	--	--	--	--
c8081_g1	502	587918197	EXC05714.1	789	4.46E-96	Pyruvate, phosphate dikinase [Morus notabilis]	255551562	XM_002516781.1	196	1.23E-96	Ricinus communis pyruvate, phosphate dikinase, chloroplast, putative, mRNA	K01006	ppdK	pyruvate, orthophosphate dikinase	http://www.genome.jp/dbget-bin/www_bget?ko:K01006	Q42910	753	1.44E-92	Pyruvate, phosphate dikinase, chloroplastic OS=Mesembryanthemum crystallinum GN=PPD PE=2 SV=1	PF01326	Pyruvate phosphate dikinase, PEP/pyruvate binding domain	GO:0016310	phosphorylation	GO:0016301//GO:0005524	kinase activity//ATP binding	--	--	--	--
c20264_g1	341	221063676	ACL98482.1	585	1.00E-68	starch synthase IIb precursor [Lotus japonicus]	--	--	--	--	--	K00703	E2.4.1.21, glgA	starch synthase	http://www.genome.jp/dbget-bin/www_bget?ko:K00703	Q43847	524	6.72E-62	Granule-bound starch synthase 2, chloroplastic/amyloplastic OS=Solanum tuberosum GN=SS2 PE=1 SV=3	--	--	GO:0005985//GO:0009058//GO:0009250//GO:0005982	sucrose metabolic process//biosynthetic process//glucan biosynthetic process//starch metabolic process	GO:0009011	starch synthase activity	--	--	--	--
c27965_g1	1009	312599829	ADQ91840.1	664	3.81E-83	late embryogenesis abundant protein group 4 protein [Arachis hypogaea]	312599828	HM543584.1	575	0	Arachis hypogaea cultivar Luhua 14 late embryogenesis abundant protein group 4 protein (LEA4-1) mRNA, complete cds	--	--	--	--	Q01417	358	3.52E-39	18 kDa seed maturation protein OS=Glycine max GN=GMPM1 PE=2 SV=1	PF03760	Late embryogenesis abundant (LEA) group 1	GO:0009790	embryo development	--	--	--	--	--	--
c34731_g2	1594	388518709	AFK47416.1	746	3.29E-91	unknown [Lotus japonicus]	388518708	BT147622.1	247	1.82E-124	Lotus japonicus clone JCVI-FLLj-13C23 unknown mRNA	K15109	SLC25A20_29, CACT, CACL, CRC1	solute carrier family 25 (mitochondrial carnitine/acylcarnitine transporter), member 20/29	http://www.genome.jp/dbget-bin/www_bget?ko:K15109	Q93XM7	666	9.64E-81	Mitochondrial carnitine/acylcarnitine carrier-like protein OS=Arabidopsis thaliana GN=BOU PE=2 SV=1	--	--	--	--	--	--	--	--	KOG0758	Mitochondrial carnitine-acylcarnitine carrier protein
c37242_g1	1116	388502942	AFK39537.1	1297	1.16E-176	unknown [Lotus japonicus]	502113360	XM_004494568.1	353	0	PREDICTED: Cicer arietinum glucose and ribitol dehydrogenase homolog 1-like (LOC101506833), mRNA	--	--	--	--	Q9FZ42	1220	1.39E-166	Glucose and ribitol dehydrogenase homolog 1 OS=Arabidopsis thaliana GN=At1g54870 PE=2 SV=1	PF01370//PF00106//PF10808//PF02826	NAD dependent epimerase/dehydratase family//short chain dehydrogenase//Protein of unknown function (DUF2542)//D-isomer specific 2-hydroxyacid dehydrogenase, NAD binding domain	GO:0055114//GO:0044237//GO:0008152	oxidation-reduction process//cellular metabolic process//metabolic process	GO:0003824//GO:0050662//GO:0048037//GO:0016616//GO:0016491	catalytic activity//coenzyme binding//cofactor binding//oxidoreductase activity, acting on the CH-OH group of donors, NAD or NADP as acceptor//oxidoreductase activity	GO:0016021	integral component of membrane	KOG0725	Reductases with broad range of substrate specificities
c37611_g1	1163	593489035	XP_007141385.1	460	5.81E-50	hypothetical protein PHAVU_008G190900g [Phaseolus vulgaris] >gi|561014518|gb|ESW13379.1| hypothetical protein PHAVU_008G190900g [Phaseolus vulgaris]	356499373	XM_003518468.1	250	2.84E-126	PREDICTED: Glycine max sialidase-like (LOC100793866), mRNA	--	--	--	--	Q9S728	337	1.87E-34	Protodermal factor 1 OS=Arabidopsis thaliana GN=PDF1 PE=2 SV=1	PF00642	Zinc finger C-x8-C-x5-C-x3-H type (and similar)	--	--	GO:0046872	metal ion binding	--	--	--	--
c12384_g1	335	--	--	--	--	--	--	--	--	--	--	--	--	--	--	--	--	--	--	--	--	--	--	--	--	--	--	--	--
c42834_g1	2385	356561627	XP_003549082.1	919	8.29E-107	PREDICTED: low-temperature-induced 65 kDa protein-like [Glycine max]	--	--	--	--	--	--	--	--	--	Q04980	329	2.24E-30	Low-temperature-induced 65 kDa protein OS=Arabidopsis thaliana GN=LTI65 PE=2 SV=2	PF08102	Scorpion antimicrobial peptide	--	--	--	--	GO:0005576	extracellular region	--	--
c18618_g1	1929	502087870	XP_004488667.1	1241	1.19E-172	PREDICTED: secologanin synthase-like [Cicer arietinum]	356546779	XM_003541752.1	37	1.21E-07	PREDICTED: Glycine max secologanin synthase-like (LOC100783182), mRNA	--	--	--	--	H1A988	1163	4.24E-158	11-oxo-beta-amyrin 30-oxidase OS=Glycyrrhiza uralensis GN=CYP72A154 PE=1 SV=1	PF00067	Cytochrome P450	GO:0055114	oxidation-reduction process	GO:0005506//GO:0016705//GO:0020037	iron ion binding//oxidoreductase activity, acting on paired donors, with incorporation or reduction of molecular oxygen//heme binding	--	--	KOG0157	Cytochrome P450 CYP4/CYP19/CYP26 subfamilies
c32729_g1	1844	657396503	AES63645.2	1650	0	(3S)-linalool/(E)-nerolidol/(E,E)-geranyl linalool synthase [Medicago truncatula]	543177240	KF033655.1	61	5.28E-21	Phaseolus vulgaris clone BE5D1576 nerol synthase mRNA, complete cds	K15086	TPS14	(3S)-linalool synthase	http://www.genome.jp/dbget-bin/www_bget?ko:K15086	P0CV94	1117	5.72E-144	(3S,6E)-nerolidol synthase 1 OS=Fragaria ananassa PE=1 SV=1	PF01397//PF03936	Terpene synthase, N-terminal domain//Terpene synthase family, metal binding domain	GO:0008152	metabolic process	GO:0000287//GO:0046872//GO:0010333//GO:0016829	magnesium ion binding//metal ion binding//terpene synthase activity//lyase activity	--	--	--	--
c66005_g1	561	--	--	--	--	--	--	--	--	--	--	--	--	--	--	--	--	--	--	--	--	--	--	--	--	--	--	--	--
c37190_g1	1614	358248826	NP_001240202.1	1625	0	uncharacterized protein LOC100811114 [Glycine max] >gi|255638183|gb|ACU19405.1| unknown [Glycine max]	402794163	NM_001253273.2	507	0	Glycine max auxin-induced protein 5NG4-like (LOC100811114), mRNA	--	--	--	--	Q501F8	1231	3.08E-164	WAT1-related protein At4g08300 OS=Arabidopsis thaliana GN=At4g08300 PE=2 SV=1	PF00892	EamA-like transporter family	--	--	--	--	GO:0016020	membrane	--	--
c38106_g1	1431	571475792	XP_003534845.2	1596	0	PREDICTED: tonoplast dicarboxylate transporter-like [Glycine max]	356532570	XM_003534797.1	516	0	PREDICTED: Glycine max tonoplast dicarboxylate transporter-like (LOC100790349), mRNA	K14445	SLC13A2_3_5	solute carrier family 13 (sodium-dependent dicarboxylate transporter), member 2/3/5	http://www.genome.jp/dbget-bin/www_bget?ko:K14445	Q8LG88	1258	7.43E-167	Tonoplast dicarboxylate transporter OS=Arabidopsis thaliana GN=TDT PE=2 SV=2	PF00939//PF03600	Sodium:sulfate symporter transmembrane region//Citrate transporter	GO:0055085//GO:0006814//GO:0006810	transmembrane transport//sodium ion transport//transport	GO:0005215	transporter activity	GO:0016021//GO:0016020	integral component of membrane//membrane	KOG1281	Na+/dicarboxylate, Na+/tricarboxylate and phosphate transporters
c30130_g1	1052	502080335	XP_004486531.1	1068	5.32E-142	PREDICTED: desiccation-related protein PCC13-62-like [Cicer arietinum]	--	--	--	--	--	--	--	--	--	P22242	866	5.60E-113	Desiccation-related protein PCC13-62 OS=Craterostigma plantagineum PE=2 SV=1	--	--	--	--	--	--	--	--	--	--
c60993_g1	298	--	--	--	--	--	--	--	--	--	--	--	--	--	--	--	--	--	--	--	--	--	--	--	--	--	--	--	--
c36442_g1	1419	356558039	XP_003547316.1	1422	0	PREDICTED: polygalacturonase-like [Glycine max]	356532404	XM_003534715.1	219	5.95E-109	PREDICTED: Glycine max polygalacturonase-like (LOC100786608), partial mRNA	K01184	E3.2.1.15	polygalacturonase	http://www.genome.jp/dbget-bin/www_bget?ko:K01184	P48979	1227	2.21E-164	Polygalacturonase OS=Prunus persica PE=2 SV=1	PF00295	Glycosyl hydrolases family 28	GO:0008152//GO:0005985//GO:0005982//GO:0005975	metabolic process//sucrose metabolic process//starch metabolic process//carbohydrate metabolic process	GO:0004650//GO:0016798	polygalacturonase activity//hydrolase activity, acting on glycosyl bonds	--	--	--	--
c41572_g1	1428	502136774	XP_004502828.1	550	2.26E-63	PREDICTED: uncharacterized protein LOC101508249 [Cicer arietinum]	--	--	--	--	--	--	--	--	--	--	--	--	--	--	--	--	--	--	--	--	--	--	--
c42516_g1	1488	388522999	AFK49561.1	1610	0	unknown [Lotus japonicus]	356566310	XM_003551328.1	615	0	PREDICTED: Glycine max BTB/POZ domain-containing protein At1g55760-like (LOC100790186), mRNA	K10523	SPOP	speckle-type POZ protein	http://www.genome.jp/dbget-bin/www_bget?ko:K10523	Q680K8	1318	9.80E-179	BTB/POZ domain-containing protein At1g55760 OS=Arabidopsis thaliana GN=At1g55760 PE=2 SV=1	PF00651	BTB/POZ domain	--	--	GO:0005515	protein binding	--	--	KOG1987	Speckle-type POZ protein SPOP and related proteins with TRAF, MATH and BTB/POZ domains
c25708_g1	2487	388494516	AFK35324.1	550	1.68E-62	unknown [Lotus japonicus]	388494515	BT135529.1	176	8.43E-85	Lotus japonicus clone JCVI-FLLj-9B22 unknown mRNA	K02639	petF	ferredoxin	http://www.genome.jp/dbget-bin/www_bget?ko:K02639	Q43517	500	3.85E-57	Ferredoxin-1, chloroplastic OS=Solanum lycopersicum GN=SEND33 PE=2 SV=1	PF03094//PF00111	Mlo family//2Fe-2S iron-sulfur cluster binding domain	GO:0006952//GO:0006118	defense response//electron transport	GO:0051536//GO:0009055	iron-sulfur cluster binding//electron carrier activity	GO:0016021	integral component of membrane	--	--
c38590_g1	1765	356526435	XP_003531823.1	2304	0	PREDICTED: 11-oxo-beta-amyrin 30-oxidase isoform 1 [Glycine max]	356526434	XM_003531775.1	739	0	PREDICTED: Glycine max secologanin synthase-like, transcript variant 1 (LOC100801959), mRNA	--	--	--	--	Q9LUC5	1535	0	Cytochrome P450 72A15 OS=Arabidopsis thaliana GN=CYP72A15 PE=2 SV=1	PF00067	Cytochrome P450	GO:0006118//GO:0055114	electron transport//oxidation-reduction process	GO:0005506//GO:0016705//GO:0009055//GO:0020037//GO:0004497	iron ion binding//oxidoreductase activity, acting on paired donors, with incorporation or reduction of molecular oxygen//electron carrier activity//heme binding//monooxygenase activity	--	--	KOG0157	Cytochrome P450 CYP4/CYP19/CYP26 subfamilies
c35409_g1	1478	351726954	NP_001236888.1	1385	0	cysteine proteinase precursor [Glycine max] >gi|479060|emb|CAA83673.1| cysteine proteinase [Glycine max] >gi|300507422|gb|ADK24076.1| cysteine proteinase [Glycine max] >gi|300507425|gb|ADK24077.1| cysteine proteinase [Glycine max] >gi|1096153|prf||2111244A Cys protease	2511694	Z99955.1	261	2.78E-132	Phaseolus vulgaris Moldavian encoding cysteine proteinase precursor (clone cp4)	K01373	CTSF	cathepsin F	http://www.genome.jp/dbget-bin/www_bget?ko:K01373	Q10716	1020	3.88E-133	Cysteine proteinase 1 OS=Zea mays GN=CCP1 PE=2 SV=1	PF03051//PF00112	Peptidase C1-like family//Papain family cysteine protease	GO:0006508	proteolysis	GO:0008234//GO:0004197	cysteine-type peptidase activity//cysteine-type endopeptidase activity	--	--	KOG1543	Cysteine proteinase Cathepsin L
c22345_g1	1134	388523119	AFK49621.1	538	3.62E-64	unknown [Lotus japonicus]	--	--	--	--	--	--	--	--	--	Q03200	217	1.07E-19	Light-regulated protein OS=Oryza sativa subsp. japonica GN=LIR1 PE=2 SV=1	PF04684	BAF1 / ABF1 chromatin reorganising factor	GO:0006338	chromatin remodeling	GO:0003677	DNA binding	GO:0005634	nucleus	--	--
c25659_g1	231	--	--	--	--	--	--	--	--	--	--	--	--	--	--	--	--	--	--	--	--	--	--	--	--	--	--	--	--
c31710_g1	697	356545203	XP_003541034.1	559	4.55E-66	PREDICTED: transcription factor bHLH49-like isoform X1 [Glycine max]	502149249	XM_004507396.1	112	8.63E-50	PREDICTED: Cicer arietinum transcription factor bHLH63-like (LOC101508070), mRNA	--	--	--	--	Q8GY61	215	5.38E-19	Transcription factor bHLH63 OS=Arabidopsis thaliana GN=BHLH63 PE=1 SV=1	--	--	--	--	--	--	--	--	--	--
c39442_g1	2324	571466831	XP_003528400.2	1818	0	PREDICTED: L-type lectin-domain containing receptor kinase IX.1-like [Glycine max]	502142397	XM_004504881.1	388	0	PREDICTED: Cicer arietinum uncharacterized LOC101491058 (LOC101491058), mRNA	--	--	--	--	Q9LXA5	1064	3.29E-132	L-type lectin-domain containing receptor kinase IX.1 OS=Arabidopsis thaliana GN=LECRK91 PE=2 SV=1	PF03388//PF00069//PF00139//PF07714	Legume-like lectin family//Protein kinase domain//Legume lectin domain//Protein tyrosine kinase	GO:0006468	protein phosphorylation	GO:0004672//GO:0030246//GO:0005524	protein kinase activity//carbohydrate binding//ATP binding	GO:0016020	membrane	--	--
c21660_g1	1485	388493754	AFK34943.1	461	1.79E-51	unknown [Lotus japonicus]	402765870	NM_001249203.2	85	1.93E-34	Glycine max uncharacterized LOC100500561 (LOC100500561), mRNA	K13448	CML	calcium-binding protein CML	http://www.genome.jp/dbget-bin/www_bget?ko:K13448	Q9LPK5	350	2.63E-37	Probable calcium-binding protein CML44 OS=Arabidopsis thaliana GN=CML44 PE=2 SV=2	PF13499//PF00036//PF13202//PF13405//PF00404//PF10591	EF-hand domain pair//EF hand//EF hand//EF-hand domain//Dockerin type I repeat//Secreted protein acidic and rich in cysteine Ca binding region	GO:0007165//GO:0005975	signal transduction//carbohydrate metabolic process	GO:0005509//GO:0004553	calcium ion binding//hydrolase activity, hydrolyzing O-glycosyl compounds	GO:0005578	proteinaceous extracellular matrix	KOG0027	Calmodulin and related proteins (EF-Hand superfamily)
c35772_g2	1300	363807304	NP_001242366.1	1653	0	uncharacterized protein LOC100800635 precursor [Glycine max] >gi|255638815|gb|ACU19711.1| unknown [Glycine max]	403044086	NM_001255424.2	637	0	Glycine max GDSL esterase/lipase At5g45670-like (LOC100777335), mRNA	--	--	--	--	Q9FK75	1331	0	GDSL esterase/lipase At5g45670 OS=Arabidopsis thaliana GN=At5g45670 PE=2 SV=1	PF00657	GDSL-like Lipase/Acylhydrolase	GO:0006629	lipid metabolic process	GO:0016788	hydrolase activity, acting on ester bonds	--	--	--	--
c40189_g1	2416	593330607	XP_007138730.1	3030	0	hypothetical protein PHAVU_009G232500g [Phaseolus vulgaris] >gi|561011817|gb|ESW10724.1| hypothetical protein PHAVU_009G232500g [Phaseolus vulgaris]	3860419	AJ011047.1	988	0	Lupinus angustifolius mRNA for exo galactanase	--	--	--	--	P48981	2780	0	Beta-galactosidase OS=Malus domestica PE=1 SV=1	PF01301//PF00150//PF02837//PF02449//PF05430	Glycosyl hydrolases family 35//Cellulase (glycosyl hydrolase family 5)//Glycosyl hydrolases family 2, sugar binding domain//Beta-galactosidase//S-adenosyl-L-methionine-dependent methyltransferase	GO:0005975//GO:0046486//GO:0006687//GO:0055114//GO:0006027//GO:0006012	carbohydrate metabolic process//glycerolipid metabolic process//glycosphingolipid metabolic process//oxidation-reduction process//glycosaminoglycan catabolic process//galactose metabolic process	GO:0004553//GO:0016645//GO:0004565	hydrolase activity, hydrolyzing O-glycosyl compounds//oxidoreductase activity, acting on the CH-NH group of donors//beta-galactosidase activity	GO:0009341	beta-galactosidase complex	KOG0496	Beta-galactosidase
c20633_g1	702	661878845	CDP17408.1	324	3.65E-33	unnamed protein product [Coffea canephora]	403311548	JX463295.1	127	3.99E-58	Glycine max mitochondrion, complete genome	--	--	--	--	--	--	--	--	--	--	--	--	--	--	--	--	--	--
c36069_g1	941	502115836	XP_004495300.1	1080	2.04E-145	PREDICTED: peroxygenase-like isoform X1 [Cicer arietinum]	460404937	XM_004247887.1	95	3.33E-40	PREDICTED: Solanum lycopersicum peroxygenase-like (LOC101264372), mRNA	K17991	PXG	peroxygenase	http://www.genome.jp/dbget-bin/www_bget?ko:K17991	Q9SQ57	922	6.34E-123	Peroxygenase OS=Sesamum indicum GN=SOP1 PE=1 SV=1	--	--	--	--	--	--	--	--	--	--
c35158_g1	690	388508792	AFK42462.1	378	9.38E-43	unknown [Lotus japonicus]	388508791	BT142668.1	192	2.88E-94	Lotus japonicus clone JCVI-FLLj-3N12 unknown mRNA	--	--	--	--	Q6NMQ7	305	2.27E-33	Gibberellin-regulated protein 6 OS=Arabidopsis thaliana GN=GASA6 PE=3 SV=1	PF04995	Heme exporter protein D (CcmD)	GO:0017004//GO:0015886	cytochrome complex assembly//heme transport	--	--	GO:0016021	integral component of membrane	--	--
c65965_g1	391	356507867	XP_003522684.1	512	2.01E-61	PREDICTED: dehydration-responsive protein RD22-like [Glycine max]	--	--	--	--	--	--	--	--	--	Q08298	376	2.56E-42	Dehydration-responsive protein RD22 OS=Arabidopsis thaliana GN=RD22 PE=2 SV=1	--	--	--	--	--	--	--	--	--	--
c35517_g1	1492	502096075	XP_004490618.1	1249	2.80E-164	PREDICTED: protein kinase byr2-like [Cicer arietinum]	393393934	AC235866.2	224	1.04E-111	Glycine max clone GM_WBb0124L19, complete sequence	--	--	--	--	Q54R82	459	1.41E-47	Mitogen-activated protein kinase kinase kinase A OS=Dictyostelium discoideum GN=mkkA PE=1 SV=2	PF00069//PF07714	Protein kinase domain//Protein tyrosine kinase	GO:0006468	protein phosphorylation	GO:0004672//GO:0005524	protein kinase activity//ATP binding	--	--	KOG0198	MEKK and related serine/threonine protein kinases
c32559_g1	821	52001227	AAU21494.1	626	2.42E-78	2S protein 1 [Arachis hypogaea]	148613180	EF609644.1	792	0	Arachis hypogaea Ara h 2.02 (Ara h 2.02) and Ara h 6 (Ara h 6) genes, complete cds	--	--	--	--	Q6PSU2	576	2.30E-72	Conglutin-7 OS=Arachis hypogaea PE=1 SV=2	PF04145	Ctr copper transporter family	GO:0006825//GO:0035434	copper ion transport//copper ion transmembrane transport	GO:0005375	copper ion transmembrane transporter activity	GO:0016021	integral component of membrane	--	--
c57037_g1	3353	571478628	XP_006587620.1	3524	0	PREDICTED: disease resistance protein RPM1-like [Glycine max]	356497604	XM_003517602.1	1282	0	PREDICTED: Glycine max disease resistance protein RPM1-like (LOC100805346), mRNA	K13457	RPM1, RPS3	disease resistance protein RPM1	http://www.genome.jp/dbget-bin/www_bget?ko:K13457	Q39214	984	3.16E-114	Disease resistance protein RPM1 OS=Arabidopsis thaliana GN=RPM1 PE=1 SV=1	PF03266//PF00560//PF00931	NTPase//Leucine Rich Repeat//NB-ARC domain	--	--	GO:0005515//GO:0098519//GO:0043531	protein binding//nucleotide phosphatase activity, acting on free nucleotides//ADP binding	--	--	KOG0619	FOG: Leucine rich repeat
c35914_g1	1187	357460593	XP_003600578.1	816	1.72E-104	NAD(P)H-quinone oxidoreductase subunit N [Medicago truncatula] >gi|355489626|gb|AES70829.1| NADH-quinone oxidoreductase cyanobacterial subunit N [Medicago truncatula]	356569982	XM_003553124.1	296	7.77E-152	PREDICTED: Glycine max NAD(P)H-quinone oxidoreductase subunit N-like (LOC100811620), mRNA	--	--	--	--	B8HUU1	359	4.41E-39	NAD(P)H-quinone oxidoreductase subunit N OS=Cyanothece sp. (strain PCC 7425 / ATCC 29141) GN=ndhN PE=3 SV=1	PF11909	NADH-quinone oxidoreductase cyanobacterial subunit N	GO:0055114//GO:0006118	oxidation-reduction process//electron transport	GO:0016655	oxidoreductase activity, acting on NAD(P)H, quinone or similar compound as acceptor	GO:0016020	membrane	--	--
c32374_g1	1603	356571694	XP_003554009.1	1466	0	PREDICTED: putative glucose-6-phosphate 1-epimerase-like [Glycine max]	356571693	XM_003553961.1	508	0	PREDICTED: Glycine max uncharacterized protein LOC100788455 (LOC100788455), mRNA	--	--	--	--	--	--	--	--	--	--	GO:0005975	carbohydrate metabolic process	GO:0003824//GO:0030246	catalytic activity//carbohydrate binding	--	--	--	--
c36588_g1	970	571517692	XP_006597580.1	963	7.56E-124	PREDICTED: protein TRANSPARENT TESTA 12-like [Glycine max]	224131581	XM_002321089.1	105	9.47E-46	Populus trichocarpa predicted protein, mRNA	K03327	TC.MATE, SLC47A, norM, mdtK, dinF	multidrug resistance protein, MATE family	http://www.genome.jp/dbget-bin/www_bget?ko:K03327	Q9LYT3	646	5.84E-78	Protein TRANSPARENT TESTA 12 OS=Arabidopsis thaliana GN=TT12 PE=2 SV=1	PF01554	MatE	GO:0015893//GO:0006810//GO:0055085//GO:0006855	drug transport//transport//transmembrane transport//drug transmembrane transport	GO:0015238//GO:0015297	drug transmembrane transporter activity//antiporter activity	GO:0016020	membrane	KOG1347	Uncharacterized membrane protein, predicted efflux pump
c64456_g1	601	649130763	YP_009027825.1	156	3.14E-11	ribosomal protein L32 (chloroplast) [Cercis canadensis]	345287907	JN083585.1	120	2.64E-54	Pterocarpus acapulcensis isolate 631 ndhF-rpl32 intergenic spacer, partial sequence; and ribosomal protein L32 (rpl32) gene, partial cds; chloroplast	--	--	--	--	P28804	148	1.29E-11	50S ribosomal protein L32, chloroplastic OS=Spinacia oleracea GN=rpl32 PE=1 SV=3	PF01783	Ribosomal L32p protein family	GO:0042254//GO:0006412	ribosome biogenesis//translation	GO:0003735	structural constituent of ribosome	GO:0005840//GO:0015934	ribosome//large ribosomal subunit	--	--
c31768_g1	1357	27527030	CAD57680.1	1086	8.27E-144	putative phosphatase [Glycine max]	388492077	BT134310.1	271	7.04E-138	Lotus japonicus clone JCVI-FLLj-5I8 unknown mRNA	K07025	K07025	putative hydrolase of the HAD superfamily	http://www.genome.jp/dbget-bin/www_bget?ko:K07025	Q09893	222	3.76E-19	Uncharacterized protein C24B11.05 OS=Schizosaccharomyces pombe (strain 972 / ATCC 24843) GN=SPAC24B11.05 PE=3 SV=1	PF12689	Acid Phosphatase	GO:0008152	metabolic process	GO:0016791//GO:0016787	phosphatase activity//hydrolase activity	--	--	KOG3109	Haloacid dehalogenase-like hydrolase
c40119_g3	1568	209171095	ACI42832.1	1682	0	NAC-like transcription factor [Arachis hypogaea]	209171094	EU755022.1	1216	0	Arachis hypogaea cultivar Yueyou 7 NAC-like transcription factor (NAC3) mRNA, complete cds	--	--	--	--	Q93VY3	861	5.04E-110	NAC domain-containing protein 72 OS=Arabidopsis thaliana GN=NAC072 PE=2 SV=1	PF02365	No apical meristem (NAM) protein	GO:0006355	regulation of transcription, DNA-templated	GO:0003677	DNA binding	--	--	--	--
c35269_g3	917	359385909	AEV43315.1	709	7.49E-90	expansin A5 [Glycine max]	359385908	JN207916.1	248	2.87E-125	Glycine max expansin A5 (EXPA5) mRNA, complete cds, alternatively spliced	--	--	--	--	O48818	651	5.72E-82	Expansin-A4 OS=Arabidopsis thaliana GN=EXPA4 PE=1 SV=1	PF08272	Topoisomerase I zinc-ribbon-like	GO:0006265//GO:0009664	DNA topological change//plant-type cell wall organization	GO:0003918//GO:0003677	DNA topoisomerase type II (ATP-hydrolyzing) activity//DNA binding	GO:0005694//GO:0016020//GO:0005576	chromosome//membrane//extracellular region	--	--
c42886_g1	2829	356557184	XP_003546898.1	3143	0	PREDICTED: primary amine oxidase-like isoform X1 [Glycine max] >gi|571522176|ref|XP_006598271.1| PREDICTED: primary amine oxidase-like isoform X2 [Glycine max] >gi|571522180|ref|XP_006598272.1| PREDICTED: primary amine oxidase-like isoform X3 [Glycine max]	356557183	XM_003546850.1	825	0	PREDICTED: Glycine max primary amine oxidase-like (LOC100798399), mRNA	K00276	AOC3, AOC2, tynA	primary-amine oxidase	http://www.genome.jp/dbget-bin/www_bget?ko:K00276	Q8H1H9	2208	0	Primary amine oxidase OS=Arabidopsis thaliana GN=At1g62810 PE=2 SV=1	PF02728//PF01179//PF02727	Copper amine oxidase, N3 domain//Copper amine oxidase, enzyme domain//Copper amine oxidase, N2 domain	GO:0009308//GO:0055114	amine metabolic process//oxidation-reduction process	GO:0008131//GO:0005507//GO:0048038	primary amine oxidase activity//copper ion binding//quinone binding	--	--	KOG1186	Copper amine oxidase
c41247_g1	4896	344178892	BAK64102.1	2485	0	gag-pol polyprotein [Eustoma exaltatum subsp. russellianum]	147844934	AM462223.2	87	4.99E-35	Vitis vinifera contig VV78X146309.4, whole genome shotgun sequence	--	--	--	--	P10978	1079	1.82E-150	Retrovirus-related Pol polyprotein from transposon TNT 1-94 OS=Nicotiana tabacum PE=2 SV=1	PF07163//PF00665//PF00005//PF02020//PF00931	Pex26 protein//Integrase core domain//ABC transporter//eIF4-gamma/eIF5/eIF2-epsilon//NB-ARC domain	GO:0045046//GO:0015074	protein import into peroxisome membrane//DNA integration	GO:0005488//GO:0005524//GO:0032403//GO:0016887//GO:0005515//GO:0043531	binding//ATP binding//protein complex binding//ATPase activity//protein binding//ADP binding	GO:0005779	integral component of peroxisomal membrane	--	--
c26926_g1	490	--	--	--	--	--	--	--	--	--	--	--	--	--	--	--	--	--	--	--	--	--	--	--	--	--	--	--	--
c29205_g1	697	356547944	XP_003542364.1	435	1.46E-50	PREDICTED: uncharacterized protein LOC100800301 [Glycine max]	67597943	XM_661092.1	34	1.98E-06	Cryptosporidium hominis TU502 hypothetical protein (Chro.50010) partial mRNA	--	--	--	--	--	--	--	--	--	--	--	--	--	--	--	--	--	--
c25403_g1	788	657992191	XP_008388344.1	324	3.97E-34	PREDICTED: non-specific lipid-transfer protein 3-like [Malus domestica]	--	--	--	--	--	--	--	--	--	Q43019	310	1.45E-33	Non-specific lipid-transfer protein 3 OS=Prunus dulcis PE=2 SV=1	--	--	--	--	--	--	--	--	--	--
c37949_g1	529	299150974	ADJ17770.1	889	1.92E-119	resveratrol synthase [Arachis hypogaea]	5002495	AB027606.1	517	0	Arachis hypogaea mRNA for stilbene synthase, complete cds	K00660	CHS	chalcone synthase	http://www.genome.jp/dbget-bin/www_bget?ko:K00660	P20077	864	1.56E-115	Putative stilbene synthase 2 (Fragment) OS=Arachis hypogaea PE=5 SV=1	PF02797//PF08541//PF00195	Chalcone and stilbene synthases, C-terminal domain//3-Oxoacyl-[acyl-carrier-protein (ACP)] synthase III C terminal//Chalcone and stilbene synthases, N-terminal domain	GO:0009058//GO:0008610	biosynthetic process//lipid biosynthetic process	GO:0016746//GO:0016747	transferase activity, transferring acyl groups//transferase activity, transferring acyl groups other than amino-acyl groups	--	--	--	--
c43178_g1	2092	356539122	XP_003538049.1	999	3.42E-125	PREDICTED: isovaleryl-CoA dehydrogenase, mitochondrial-like [Glycine max]	356544622	XM_003540700.1	448	0	PREDICTED: Glycine max isovaleryl-CoA dehydrogenase 1, mitochondrial-like (LOC100784046), mRNA	K00253	IVD, ivd	isovaleryl-CoA dehydrogenase	http://www.genome.jp/dbget-bin/www_bget?ko:K00253	Q75IM9	942	2.54E-118	Isovaleryl-CoA dehydrogenase, mitochondrial OS=Oryza sativa subsp. japonica GN=Os05g0125500 PE=2 SV=2	PF02771//PF00441//PF02770//PF08028	Acyl-CoA dehydrogenase, N-terminal domain//Acyl-CoA dehydrogenase, C-terminal domain//Acyl-CoA dehydrogenase, middle domain//Acyl-CoA dehydrogenase, C-terminal domain	GO:0008152//GO:0006118//GO:0055114	metabolic process//electron transport//oxidation-reduction process	GO:0003995//GO:0016491//GO:0016627//GO:0050660	acyl-CoA dehydrogenase activity//oxidoreductase activity//oxidoreductase activity, acting on the CH-CH group of donors//flavin adenine dinucleotide binding	--	--	KOG0141	Isovaleryl-CoA dehydrogenase
c35569_g1	1471	363808224	NP_001242489.1	1129	1.65E-149	uncharacterized protein LOC100807063 precursor [Glycine max] >gi|255640010|gb|ACU20296.1| unknown [Glycine max]	356558346	XM_003547420.1	326	2.04E-168	PREDICTED: Glycine max xyloglucan endotransglycosylase precursor (XET1), mRNA	K08235	E2.4.1.207	xyloglucan:xyloglucosyl transferase	http://www.genome.jp/dbget-bin/www_bget?ko:K08235	Q38910	1006	2.41E-132	Probable xyloglucan endotransglucosylase/hydrolase protein 23 OS=Arabidopsis thaliana GN=XTH23 PE=2 SV=1	PF06955//PF00722	Xyloglucan endo-transglycosylase (XET) C-terminus//Glycosyl hydrolases family 16	GO:0005975//GO:0006073	carbohydrate metabolic process//cellular glucan metabolic process	GO:0004553//GO:0016762	hydrolase activity, hydrolyzing O-glycosyl compounds//xyloglucan:xyloglucosyl transferase activity	GO:0048046//GO:0005618	apoplast//cell wall	--	--
c57144_g1	1283	526176014	YP_008145826.1	586	6.29E-71	ribosomal protein S8 (chloroplast) [Glycine stenophita] >gi|526176272|ref|YP_008146072.1| ribosomal protein S8 (chloroplast) [Glycine falcata] >gi|514253098|gb|AGO44357.1| ribosomal protein S8 (chloroplast) [Glycine stenophita] >gi|514253347|gb|AGO44603.1| ribosomal protein S8 (chloroplast) [Glycine falcata]	485474291	KC695666.1	407	0	Lupinus luteus chloroplast, complete genome	K02994	RP-S8, rpsH	small subunit ribosomal protein S8	http://www.genome.jp/dbget-bin/www_bget?ko:K02994	Q2PMQ0	586	2.21E-72	30S ribosomal protein S8, chloroplastic OS=Glycine max GN=rps8 PE=3 SV=1	PF00444//PF00638//PF00410	Ribosomal protein L36//RanBP1 domain//Ribosomal protein S8	GO:0042254//GO:0006412//GO:0046907	ribosome biogenesis//translation//intracellular transport	GO:0003735	structural constituent of ribosome	GO:0005622//GO:0005840	intracellular//ribosome	KOG1754	40S ribosomal protein S15/S22
c41310_g1	2565	356575963	XP_003556105.1	491	4.36E-50	PREDICTED: low-temperature-induced 65 kDa protein-like [Glycine max]	356575962	XM_003556057.1	77	9.40E-30	PREDICTED: Glycine max low-temperature-induced 65 kDa protein-like (LOC100791989), mRNA	--	--	--	--	Q04980	205	3.51E-15	Low-temperature-induced 65 kDa protein OS=Arabidopsis thaliana GN=LTI65 PE=2 SV=2	PF05434	TMEM9	--	--	--	--	GO:0016021	integral component of membrane	--	--
c9803_g1	332	--	--	--	--	--	--	--	--	--	--	--	--	--	--	--	--	--	--	--	--	--	--	--	--	--	--	--	--
c53991_g1	546	--	--	--	--	--	--	--	--	--	--	--	--	--	--	--	--	--	--	--	--	--	--	--	--	--	--	--	--
c38288_g1	1558	356540305	XP_003538630.1	1224	4.92E-161	PREDICTED: uncharacterized protein At4g06744-like [Glycine max]	--	--	--	--	--	--	--	--	--	Q8W3M4	737	4.20E-90	Uncharacterized protein At4g06744 OS=Arabidopsis thaliana GN=At4g06744 PE=2 SV=1	PF05324//PF00560	Sperm antigen HE2//Leucine Rich Repeat	--	--	GO:0005515	protein binding	GO:0005576	extracellular region	--	--
c42597_g2	3116	356499463	XP_003518559.1	3263	0	PREDICTED: probable LRR receptor-like serine/threonine-protein kinase At4g26540-like [Glycine max]	356553485	XM_003545039.1	1067	0	PREDICTED: Glycine max probable LRR receptor-like serine/threonine-protein kinase At4g26540-like (LOC100813139), mRNA	--	--	--	--	C0LGR3	2788	0	Probable LRR receptor-like serine/threonine-protein kinase At4g26540 OS=Arabidopsis thaliana GN=At4g26540 PE=2 SV=1	PF00069//PF03874//PF00560//PF07714	Protein kinase domain//RNA polymerase Rpb4//Leucine Rich Repeat//Protein tyrosine kinase	GO:0006144//GO:0006351//GO:0006206//GO:0006468	purine nucleobase metabolic process//transcription, DNA-templated//pyrimidine nucleobase metabolic process//protein phosphorylation	GO:0005524//GO:0003899//GO:0004672//GO:0005515	ATP binding//DNA-directed RNA polymerase activity//protein kinase activity//protein binding	GO:0005730	nucleolus	--	--
c34277_g1	1030	593791222	XP_007158650.1	953	1.48E-125	hypothetical protein PHAVU_002G170800g [Phaseolus vulgaris] >gi|561032065|gb|ESW30644.1| hypothetical protein PHAVU_002G170800g [Phaseolus vulgaris]	356498295	XM_003517941.1	218	1.54E-108	PREDICTED: Glycine max ribonuclease 1-like (LOC100777706), mRNA	K01166	E3.1.27.1	ribonuclease T2	http://www.genome.jp/dbget-bin/www_bget?ko:K01166	P42813	815	1.67E-106	Ribonuclease 1 OS=Arabidopsis thaliana GN=RNS1 PE=1 SV=1	PF00445	Ribonuclease T2 family	--	--	GO:0003723//GO:0033897	RNA binding//ribonuclease T2 activity	--	--	--	--
c33027_g1	1598	356522337	XP_003529803.1	1556	0	PREDICTED: palmitoyl-monogalactosyldiacylglycerol delta-7 desaturase, chloroplastic-like isoform X1 [Glycine max]	356522336	XM_003529755.1	478	0	PREDICTED: Glycine max palmitoyl-monogalactosyldiacylglycerol delta-7 desaturase, chloroplastic-like (LOC100786391), mRNA	K00507	SCD, desC	stearoyl-CoA desaturase (delta-9 desaturase)	http://www.genome.jp/dbget-bin/www_bget?ko:K00507	Q949X0	1238	2.12E-165	Palmitoyl-monogalactosyldiacylglycerol delta-7 desaturase, chloroplastic OS=Arabidopsis thaliana GN=ADS3 PE=2 SV=2	PF00487	Fatty acid desaturase	GO:0006629	lipid metabolic process	--	--	--	--	KOG1600	Fatty acid desaturase
c27152_g1	1537	657388708	KEH30585.1	499	8.75E-53	pollen protein Ole E I-like protein [Medicago truncatula]	--	--	--	--	--	--	--	--	--	Q9T0I5	301	2.24E-28	Proline-rich protein 4 OS=Arabidopsis thaliana GN=PRP4 PE=2 SV=1	PF00673	ribosomal L5P family C-terminus	GO:0042254//GO:0006412	ribosome biogenesis//translation	GO:0003735	structural constituent of ribosome	GO:0005840	ribosome	--	--
c30336_g1	1366	502134634	XP_004502189.1	1182	5.25E-157	PREDICTED: nudix hydrolase 2-like [Cicer arietinum]	356577303	XM_003556719.1	314	8.85E-162	PREDICTED: Glycine max nudix hydrolase 2-like (LOC100801176), mRNA	--	--	--	--	Q94B74	765	9.36E-97	Nudix hydrolase 2 OS=Arabidopsis thaliana GN=NUDT2 PE=1 SV=1	PF00293	NUDIX domain	--	--	GO:0016787	hydrolase activity	--	--	KOG0648	Predicted NUDIX hydrolase FGF-2 and related proteins
c12011_g1	484	356523704	XP_003530475.1	503	1.16E-56	PREDICTED: lupeol synthase isoform 1 [Glycine max]	--	--	--	--	--	K01853	E5.4.99.8	cycloartenol synthase	http://www.genome.jp/dbget-bin/www_bget?ko:K01853	Q764T8	486	7.32E-56	Lupeol synthase OS=Glycyrrhiza glabra GN=LUS1 PE=1 SV=1	--	--	--	--	--	--	--	--	--	--
c38341_g1	1256	502142141	XP_004504811.1	1220	4.24E-164	PREDICTED: uncharacterized protein LOC101501714 [Cicer arietinum]	357476328	XM_003608402.1	162	2.55E-77	Medicago truncatula hypothetical protein (MTR_4g094240) mRNA, complete cds	--	--	--	--	--	--	--	--	--	--	--	--	--	--	--	--	--	--
c32475_g1	649	312599837	ADQ91844.1	253	1.81E-24	late embryogenesis abundant protein group 6 protein [Arachis hypogaea]	312599836	HM543588.1	297	1.16E-152	Arachis hypogaea cultivar Luhua 14 late embryogenesis abundant protein group 6 protein (LEA6-1) mRNA, complete cds	--	--	--	--	P32292	146	5.55E-11	Indole-3-acetic acid-induced protein ARG2 OS=Vigna radiata var. radiata GN=ARG2 PE=2 SV=1	PF03242	Late embryogenesis abundant protein	GO:0006950	response to stress	--	--	--	--	--	--
c53735_g1	1505	332322128	CCA66036.1	1282	3.75E-159	hypothetical protein [Beta vulgaris subsp. vulgaris]	--	--	--	--	--	--	--	--	--	P08548	439	1.66E-44	LINE-1 reverse transcriptase homolog OS=Nycticebus coucang PE=4 SV=1	PF00078	Reverse transcriptase (RNA-dependent DNA polymerase)	GO:0006278	RNA-dependent DNA replication	GO:0003723//GO:0003964	RNA binding//RNA-directed DNA polymerase activity	--	--	KOG1075	FOG: Reverse transcriptase
c26944_g1	230	380691812	CCA61000.1	367	6.07E-39	pyruvate orthophosphate dikinase, partial [Phragmites australis]	--	--	--	--	--	K01006	ppdK	pyruvate, orthophosphate dikinase	http://www.genome.jp/dbget-bin/www_bget?ko:K01006	Q75KR1	346	1.35E-37	Pyruvate, phosphate dikinase 2 OS=Oryza sativa subsp. japonica GN=PPDK2 PE=3 SV=1	PF00391	PEP-utilising enzyme, mobile domain	GO:0016310//GO:0015976//GO:0006090	phosphorylation//carbon utilization//pyruvate metabolic process	GO:0050242//GO:0016772//GO:0005524//GO:0016301	pyruvate, phosphate dikinase activity//transferase activity, transferring phosphorus-containing groups//ATP binding//kinase activity	--	--	--	--
c40135_g1	1587	68161356	AAY87056.1	1540	0	13-lipoxygenase [Arachis hypogaea]	68161355	DQ068249.1	768	0	Arachis hypogaea 13-lipoxygenase (Pnlox2) mRNA, complete cds	K15718	LOX1_5	linoleate 9S-lipoxygenase	http://www.genome.jp/dbget-bin/www_bget?ko:K15718	P09439	1354	0	Seed linoleate 9S-lipoxygenase-2 OS=Glycine max GN=LOX1.2 PE=2 SV=1	PF00305//PF01477	Lipoxygenase//PLAT/LH2 domain	GO:0055114//GO:0031408	oxidation-reduction process//oxylipin biosynthetic process	GO:0005506//GO:0016165//GO:0016702//GO:0046872//GO:0005515	iron ion binding//linoleate 13S-lipoxygenase activity//oxidoreductase activity, acting on single donors with incorporation of molecular oxygen, incorporation of two atoms of oxygen//metal ion binding//protein binding	--	--	--	--
c36171_g1	964	657393649	KEH34458.1	1040	5.87E-139	expansin A10 [Medicago truncatula]	525314204	NM_001279041.1	418	0	Cicer arietinum expansin-A8-like (LOC101502026), mRNA >gi|45379180|emb|AJ291817.2| Cicer arietinum mRNA for alpha-expansin (expa2 gene), clone Ca-EXPA2	--	--	--	--	O22874	901	1.45E-119	Expansin-A8 OS=Arabidopsis thaliana GN=EXPA8 PE=2 SV=1	--	--	--	--	--	--	--	--	--	--
c29473_g1	1019	--	--	--	--	--	402794931	NM_001253041.2	34	2.93E-06	Glycine max uncharacterized LOC100799805 (LOC100799805), mRNA	--	--	--	--	--	--	--	--	--	--	--	--	--	--	--	--	--	--
c35292_g1	1065	357461739	XP_003601151.1	1021	7.87E-132	Cytochrome P450 [Medicago truncatula] >gi|355490199|gb|AES71402.1| cytochrome P450 family 71 protein [Medicago truncatula]	388491657	BT134100.1	185	3.52E-90	Lotus japonicus clone JCVI-FLLj-19A12 unknown mRNA	--	--	--	--	P24465	792	2.55E-99	Cytochrome P450 71A1 OS=Persea americana GN=CYP71A1 PE=1 SV=2	PF05434//PF00067	TMEM9//Cytochrome P450	GO:0055114//GO:0006118	oxidation-reduction process//electron transport	GO:0020037//GO:0004497//GO:0005506//GO:0016705//GO:0009055	heme binding//monooxygenase activity//iron ion binding//oxidoreductase activity, acting on paired donors, with incorporation or reduction of molecular oxygen//electron carrier activity	GO:0016021	integral component of membrane	KOG0156	Cytochrome P450 CYP2 subfamily
c38204_g1	1682	657400297	AES67934.2	2256	0	drug resistance transporter-like ABC domain protein [Medicago truncatula]	356556483	XR_137295.1	369	0	PREDICTED: Glycine max ABC transporter G family member 35-like (LOC100789938), miscRNA	--	--	--	--	Q9XIE2	1892	0	ABC transporter G family member 36 OS=Arabidopsis thaliana GN=ABCG36 PE=1 SV=1	PF03193//PF01061//PF00005	Protein of unknown function, DUF258//ABC-2 type transporter//ABC transporter	GO:0006200	ATP catabolic process	GO:0003924//GO:0016887//GO:0005525//GO:0005524	GTPase activity//ATPase activity//GTP binding//ATP binding	GO:0016020	membrane	KOG0065	Pleiotropic drug resistance proteins (PDR1-15), ABC superfamily
c30721_g1	786	115187564	ABI84260.1	1004	3.87E-135	tumor-related protein-like [Arachis hypogaea]	115187563	DQ887082.1	648	0	Arachis hypogaea tumor-related protein-like mRNA, partial cds	--	--	--	--	Q39237	159	3.89E-11	Transcription factor TGA1 OS=Arabidopsis thaliana GN=TGA1 PE=1 SV=2	PF14144	Seed dormancy control	GO:0006351	transcription, DNA-templated	GO:0043565	sequence-specific DNA binding	--	--	--	--
c40832_g1	2032	502145270	XP_004505960.1	1367	1.11E-179	PREDICTED: vicilin-like antimicrobial peptides 2-2-like [Cicer arietinum]	502145269	XM_004505903.1	172	1.15E-82	PREDICTED: Cicer arietinum vicilin-like antimicrobial peptides 2-2-like (LOC101502994), mRNA	--	--	--	--	Q9SPL4	318	4.10E-29	Vicilin-like antimicrobial peptides 2-2 OS=Macadamia integrifolia GN=AMP2-2 PE=2 SV=1	PF02311//PF00190//PF05392	AraC-like ligand binding domain//Cupin//Cytochrome C oxidase chain VIIB	GO:0006123//GO:0015992//GO:0006355	mitochondrial electron transport, cytochrome c to oxygen//proton transport//regulation of transcription, DNA-templated	GO:0045735//GO:0004129	nutrient reservoir activity//cytochrome-c oxidase activity	GO:0045277//GO:0005746	respiratory chain complex IV//mitochondrial respiratory chain	--	--
c37202_g1	1234	152032030	ABS28874.1	1738	0	steroleosin-A [Arachis hypogaea] >gi|160373189|gb|ABX38844.1| steroleosin A [Arachis hypogaea]	152032029	EF695404.1	1169	0	Arachis hypogaea steroleosin-A mRNA, complete cds	--	--	--	--	P0DKC6	1071	2.35E-142	11-beta-hydroxysteroid dehydrogenase 1B OS=Arabidopsis thaliana GN=HSD1 PE=1 SV=1	PF00106	short chain dehydrogenase	GO:0055114//GO:0008152	oxidation-reduction process//metabolic process	GO:0016491//GO:0000166	oxidoreductase activity//nucleotide binding	--	--	KOG1205	Predicted dehydrogenase
c43514_g3	1470	356512273	XP_003524845.1	1346	0	PREDICTED: protein SRG1-like [Glycine max]	356512272	XM_003524797.1	293	4.50E-150	PREDICTED: Glycine max protein SRG1-like (LOC100817012), mRNA	--	--	--	--	D4N501	985	4.27E-128	Probable 2-oxoglutarate/Fe(II)-dependent dioxygenase OS=Papaver somniferum GN=DIOX2 PE=2 SV=1	PF03171	2OG-Fe(II) oxygenase superfamily	GO:0055114	oxidation-reduction process	GO:0016706//GO:0016491	oxidoreductase activity, acting on paired donors, with incorporation or reduction of molecular oxygen, 2-oxoglutarate as one donor, and incorporation of one atom each of oxygen into both donors//oxidoreductase activity	--	--	KOG0143	Iron/ascorbate family oxidoreductases
c17889_g1	587	110270345	ABG57066.1	310	2.67E-33	type 4 metallothionein [Arachis hypogaea]	110270344	DQ665258.1	579	0	Arachis hypogaea type 4 metallothionein (MT4a) mRNA, complete cds	--	--	--	--	Q42377	164	1.19E-13	EC protein homolog 2 OS=Arabidopsis thaliana GN=At2g23240 PE=2 SV=2	PF02068//PF01439//PF00131	Plant PEC family metallothionein//Metallothionein//Metallothionein	--	--	GO:0046872//GO:0008270	metal ion binding//zinc ion binding	--	--	--	--
c1000_g1	470	--	--	--	--	--	--	--	--	--	--	--	--	--	--	--	--	--	--	PF07365	Alpha conotoxin precursor	GO:0009405//GO:0007268//GO:0007165	pathogenesis//synaptic transmission//signal transduction	GO:0030550	acetylcholine receptor inhibitor activity	GO:0005576	extracellular region	--	--
c64255_g1	851	--	--	--	--	--	302852094	XM_002957523.1	40	1.13E-09	Volvox carteri f. nagariensis hypothetical protein, mRNA	--	--	--	--	--	--	--	--	PF04120//PF03153	Low affinity iron permease//Transcription factor IIA, alpha/beta subunit	GO:0055085//GO:0006367	transmembrane transport//transcription initiation from RNA polymerase II promoter	--	--	GO:0005672	transcription factor TFIIA complex	--	--
c36420_g1	817	194466207	ACF74334.1	835	1.31E-109	lactoylglutathione lyase [Arachis hypogaea]	194466206	DQ889569.1	505	0	Arachis hypogaea clone 1X57 lactoylglutathione lyase mRNA, partial cds	--	--	--	--	--	--	--	--	--	--	--	--	GO:0016829	lyase activity	--	--	--	--
c25653_g1	593	--	--	--	--	--	--	--	--	--	--	--	--	--	--	--	--	--	--	--	--	--	--	--	--	--	--	--	--
c32320_g1	876	372126548	AEX88463.1	454	8.63E-52	putative CBF-like protein [Arachis hypogaea]	372126547	JN613349.1	704	0	Arachis hypogaea putative CBF-like protein (CBL) mRNA, complete cds	--	--	--	--	Q9C7W2	303	3.39E-30	Ethylene-responsive transcription factor ERF061 OS=Arabidopsis thaliana GN=ERF061 PE=2 SV=1	PF00847	AP2 domain	GO:0006355	regulation of transcription, DNA-templated	GO:0003700	sequence-specific DNA binding transcription factor activity	GO:0005667	transcription factor complex	--	--
