# Supplementary material for: The Salinity Responsive Mechanism of a Hydroxyproline-Tolerant Mutant of Peanut Based on Digital Gene Expression Profiling Analysis
Source: PLoS One. 2016 Sep 23;11(9):e0162556. doi: 10.1371/journal.pone.0162556 (PMC5035014; doi:10.1371/journal.pone.0162556)
Supplement: S4 File — (XLS) [file pone.0162556.s006.xls]

## Sheet: Sheet1
	log2 (S2/S4)
	6 h		12 h		48 h
DEG	RNA-seq	qRT-PCR	RNA-seq	qRT-PCR	RNA-seq	qRT-PCR
c19788_g1	3.1769	3.08541
c24576_g1			3.3104	3.32673
c26767_g2					-2.7091	-1.70342
c31710_g1	2.1338	2.37013
c32980_g1			3.2101	2.01368
c34687_g1			4.569	2.56153
c36524_g1	2.0465	2.40172
c36899_g1					-2.4742	-2.60457
c40119_g3	-1.2232	0.91613			-2.3352	-2.16426
c25403_g1	-1.6166	-1.42362	4.169	5.10256
Note: log2 (fold change) values by RNA-seq listed in the table were significantly different at the adjusted p value < 0.05.
