# Supplementary material for: The Salinity Responsive Mechanism of a Hydroxyproline-Tolerant Mutant of Peanut Based on Digital Gene Expression Profiling Analysis
Source: PLoS One. 2016 Sep 23;11(9):e0162556. doi: 10.1371/journal.pone.0162556 (PMC5035014; doi:10.1371/journal.pone.0162556)
Supplement: S5 File — (XLS) [file pone.0162556.s007.xls]

## Sheet: Sheet1
Samples		Leaves					Roots
		Actin		TUA5			Actin		HDC
	Time(h)	Mean Cp	STD Cp	Mean Cp	STD Cp		Mean Cp	STD Cp	Mean Cp	STD Cp
S2	0	27.0433	0.0491714	21.3675	0.0261964		16.8815	0.173085	21.0506	0.123542
	6	26.9913	0.156572	21.4892	0.0140419		16.9182	0.087894	21.7738	0.0874951
	12	27.82	0.0715468	21.4665	0.086709		17.6185	0.204309	21.9675	0.159913
	24	27.0292	0.0401483	21.4155	0.233575		18.0106	0.206772	22.1119	0.103158
	48	27.8085	0.239267	22.388	0.0959625		18.1393	0.185834	21.9626	0.045271
S4	0	26.7908	0.0446881	21.0015	0.133232
	6	27.1885	0.0974943	22.0575	0.00243264
	12	27.2161	0.0419043	21.2625	0.0282256
	24	27.4139	0.115549	21.8752	0.159503
	48	27.0566	0.0331008	21.5914	0.218189
