# Supplementary material for: The Salinity Responsive Mechanism of a Hydroxyproline-Tolerant Mutant of Peanut Based on Digital Gene Expression Profiling Analysis
Source: PLoS One. 2016 Sep 23;11(9):e0162556. doi: 10.1371/journal.pone.0162556 (PMC5035014; doi:10.1371/journal.pone.0162556)
Supplement: S6 File — (XLS) [file pone.0162556.s008.xls]

## Sheet: Sheet1
	Primers
	Forward	Reverse
c19788_g1	5' ATGGGTGGAGCATGTGGTTA 3'	5' GAAGTTAGTGGCGGTTATGAAGA 3'
c24576_g1	5' GAATATGGCGTGGAGGGAA 3'	5' TGGTGGTTTTAGAGGTTTGATG 3'
c26767_g2	5' CTGCTGCTGATTACTATTGTCGTT 3'	5' TCTCCTTTTCTTCACATTCGCT 3'
c31710_g1	5' AAGAGGTATTTCCTGCTTGTGC 3'	5' CATGTCTGGTGAAGGGGTCA 3'
c32980_g1	5' TCAGCATCCTGGTGCGTAG 3'	5' CGGAATCCCCGAGATAAGA 3'
c34687_g1	5' AGGAGAAGACCAACCAAATGAT 3'	5' CGACCCTACCCTGCTACTACA 3'
c36524_g1	5' TACCTTAGGGGTGGGCTTACA 3'	5' CTTTGCTGCTTCAGTTGCTTC 3'
c36899_g1	5' ATAACCAAAATGCCCAACACC 3'	5' CGGACTAATCCCAACAATAACG 3'
c40119_g3	5' CTTGGTGCTCCCGTTCTTAC 3'	5' CCGAAGGAAGGAAAGTTGG 3'
c25403_g1	5' GTCCCTAAGACGAAAGCAGTGT 3'	5' AAAGAGTCCTGATTCCGTTGC 3'
Actin	5' GTGGCCGTACAACTGGTATCGT 3'	5' ATGGATGGCTGGAAGAGAACT 3'
TUA5	5' CTGATGTCGCTGTGCTCTTGG 3'	5' CTGTTGAGGTTGGTGTAGGTAGG 3'
HDC	5' GCCACCAGAGCCGCTATCG 3'	5' AAGACCAGCAACAACAGTCATTATG 3'
