# Supplementary material for: The Salinity Responsive Mechanism of a Hydroxyproline-Tolerant Mutant of Peanut Based on Digital Gene Expression Profiling Analysis
Source: PLoS One. 2016 Sep 23;11(9):e0162556. doi: 10.1371/journal.pone.0162556 (PMC5035014; doi:10.1371/journal.pone.0162556)
Supplement: S7 File — (XLSX) [file pone.0162556.s009.xlsx]

## Sheet: Sheet1
Motifs Found	c9996_g1	c19788_g1	c25403_g1	c25443_g1	c27965_g1	c32475_g1	c32599_g1	c32980_g1	c34678_g1	c35569_g1	c35574_g1	c35883_g1	c36171_g1	c36524_g1	c39293_g5	c40135_g1	c42238_g1	c43179_g1	c44015_g1
3-AF3 binding site				1											1		1
5UTR Py-rich stretch	1	2	3	1	1	1				1		4		1	2	2	2		1
AAAC-motif																		1
AACA_motif																		1
AAGAA-motif	2	3	6	6			2	5	1	1	1	2	3	3	2	1	4	1	3
A-box			1									1	1	2	1			2
ABRE	2	3	1	2	5	1	2	4		2		1			1		2	1	4
AC-I		1	1									1
AC-II			1	1	1												1		1
ACA-motif		1
ACE	4	1	1	1	2		1	1		1		1	1				1	1	2
AE-box	2		1	1			1	2		1	1	4		1	1	3	4	1	2
ARE	1	1	3	4	3		2	3	1	1	3	2	1	1	1		4	3	6
AT-rich element	2			1				1		1
AT-rich sequence										1							1	1
AT1-motif	1		3		2		1				1		1	1	1			1
ATC-motif		2								1						1			1
ATCC-motif								1
ATCT-motif					1		2	1	2	1	2		2		2		2		2
ATGCAAAT motif							1	2	1				2	1	2	1
AuxRR-core					1		1					2					1
Box 4	14	1	6	3	4		4			6	3	7	6	3	4		5	4	8
Box-W1	1									4						1
Box I	3	1			3	1	4	1	2	2	2	2	4	2			1	4
Box II															1			1
Box II -like sequence									1
Box III		2	3					1		1					1			1
Box-W1		3	3		2	3	1	1			5	2	1					1
Box-W3		1
C-box																		1
CAG-motif				1
CAT-box			1		1		1	1	1		1	2	1						1
CATT-motif	1	1		3			3	1			2				1	1	1	2	1
CATTAT-motif																		1	1
CCAAT-box		1	2	2				1										2
CCGTCC-box			1									1	1	2	1			1
CGTCA-motif			1	1			1	7		3	3	3		1		2		3
CTAG-motif	1		1	1										1
ELI-box3				1	1
DRE											1
EIRE									1						1
ELI-box3																		1
ERE	3								1		1		2	1				1
F-box							1				1	1	1
G-box	4	4	7	1	5		4	9	1	5	3	1		3	4	4	2	1	5
GA-motif		6	1					1			2	1	1	3		1	1	2	3
GAG-motif	1		1	2			1			2			1			4	2	2	1
Gap-box																	1
GARE-motif		2	2	1	2		2	6	1	1	1	2	2	1	1	3	2
GATA-motif			1	3			1		1	1	1				1	2
GATT-motif	1
GC-motif								2				1			1			1
GCC box								1
GCN4_motif	1	2		1	2			1	2		2		1	1		1		1	1
GT1-motif	3	4	2	1	4		4	3		1	2	3	4	1	1	2	3	4	4
GTGGC-motif			1
Gap-box			1						1										1
HD-Zip 1											1							1
HD-Zip 2											1							1
HD-Zip 3								1
HSE	3	1	4	4	3		3	2	1	2	2	4	5		2	1	7	5	2
I-box			4	9	1		4		2	3	3	2	1	2	3	2	4	1
L-box					1							2
LS7																	1
LTR	1	2	1	1			2	1				1				1		2	3
LAMP-element	1								1			1
MBS	2	2	4	3	1	1	2	3	1		2	3	4	1	3	2	2	2	1
MBSI							1
MBSII		1	2		1												2		1
MNF1														1		1			1
MRE			1				1		1		1	1	1	2	1		1	1	3
O2-site		1	1	2	1			2	1	1	2	1	1	1	2	1	2	1
OBP-1 site							1
P-box				2			1				4	1	1	1			1		1
SARE																			1
RY-element												1							1
Skn-1_motif	3	3	2	7	6		8	7	6	5	9	6	8	5	5	4	7	4	5
Sp1	2	4	5	1			2	4		2		1	2	5	8	4	4	1	1
TATC-box		1									1			1
TATCCAT/C-motif	1	1		1						1	1	2		1	2	2	1
TA-rich region													2
TC-rich repeats	3	3	4	6	2		3	3		3	3	1	2	1	2	1	6	1	1
TCA-element	2	1	3	1	1			4	1	1	2	5	2	1	2	1	1	1
TCCACCT-motif								1	1			1		1	1
TCCC-motif	1		1					1	1	1						1	2	1
TCT-motif		2	1	1		1	2	1		2		2	3	3		1	3		3
TGA-element	1		1		2		1			1			1			1	1	1	3
TGACG-motif			1	1			1	7		3	3	3		1				3
TGG-motif																			1
W box	1	3	3		2	3	1	1		4	5	2	1			1		1
WUN-motif								1		1		1	1		1				1
Y-box												1
as-2-box			1				4	3
box E		1	#NAME?						1							1			1
box II		1	#NAME?
box S		1	1					1							1				1
chs-CMA1a	1		2				1		1				1				1	1
chs-CMA2a				1			1	1			1	1		1		1
chs-CMA2b		1															1
chs-Unit 1 m1				1											2
circadian	2	4	2	2	4			5	1	1	2	3	2	5	5	7	3		4
rbcS-CMA7a																		1

## Sheet: Sheet2
Motifs	c9996_g1	c19788_g1	c25403_g1	c25443_g1	c27965_g1	c32475_g1	c32599_g1	c32980_g1	c34678_g1	c35569_g1	c35574_g1	c35883_g1	c36171_g1	c36524_g1	c39293_g5	c40135_g1	c42238_g1	c43179_g1	c44015_g1
ABRE	2	3	1	2	5	1	2	4		2		1			1		2	1	4
ARE	1	1	3	4	3		2	3	1	1	3	2	1	1	1		4	3	6
AT-rich element	2			1				1		1
AT-rich sequence										1							1	1
CCAAT-box		1	2	2				1										2
DRE											1
ERE	3								1		1		2	1				1
GC-motif								2				1			1			1
GT1-motif	3	4	2	1	4		4	3		1	2	3	4	1	1	2	3	4	4
HSE	3	1	4	4	3		3	2	1	2	2	4	5		2	1	7	5	2
LTR	1	2	1	1			2	1				1				1		2	3
MBS	2	2	4	3	1	1	2	3	1		2	3	4	1	3	2	2	2	1
TC-rich repeats	3	3	4	6	2		3	3		3	3	1	2	1	2	1	6	1	1
W box	1	3	3		2	3	1	1		4	5	2	1			1		1
WUN-motif								1		1		1	1		1				1
